# Supplementary material for: Dissection of central clock function in Drosophila through cell-specific CRISPR-mediated clock gene disruption
Source: eLife. 2019 Oct 15;8:e48308. doi: 10.7554/eLife.48308 (PMC6794090; doi:10.7554/eLife.48308)
Supplement: Supplementary file 1. — Individual flies were classified as rhythmic if difference between amplitude and the value, according to Lomb-Scargle periodogram quantifications, of the best fit line was greater >150, using a p<0.001 statistical cutoff. [file elife-48308-supp1.xlsx]

## Sheet: Sheet1
Supplementary File 1. Percent rhythmicity values using Lomb-Scargle periodogram automated analysis.
Driver	tim-Gal4		repo-Gal4		Mai179-Gal4		Pdf-Gal4		Mai179-Gal4; Pdf-Gal80
Scoring Method	Manual	Lomb-Scargle	Manual	Lomb-Scargle	Manual	Lomb-Scargle	Manual	Lomb-Scargle	Manual	Lomb-Scargle
acp	96.88	84.85	100	96.77	90.88	93.94	100	95.12	90.91	92.86
per	0	0	96.77	93.55	0	3.13	74.19	87.1	86.04	93.55
tim	0	2.7	96.88	87.5	0	3.28	83.33	91.67	84.62	89.29
