# Supplementary material for: Dissection of central clock function in Drosophila through cell-specific CRISPR-mediated clock gene disruption
Source: eLife. 2019 Oct 15;8:e48308. doi: 10.7554/eLife.48308 (PMC6794090; doi:10.7554/eLife.48308)
Supplement: Supplementary file 2. [file elife-48308-supp2.xlsx]

## Sheet: Sheet1
Supplementary File 2. Primers to clone inserts for UAS-sgRNA construct assembly.
Construct	Insert	Primer
UAS-t:gRNA-acp98AB-4x	acp98AB_PCR1	acp98AB_PCR1fwd
		GCGGCCCGGGTTCGATTCCCGGCCGATGCAGTGTCCCCTTATTCGTGCGGGTTTTAGAGCTAGAAATAGCAAG
		acp98AB_PCR1rev
		CGTCATCCTTTGATAGTGTGTGCACCAGCCGGGAATCGAACCC
	acp98AB_PCR2	acp98AB_PCR2fwd
		CACACTATCAAAGGATGACGGTTTTAGAGCTAGAAATAGCAAG
		acp98AB_PCR2rev
		TTGATAGTGTGTCCCCTTATTGCACCAGCCGGGAATCGAACCC
	acp98AB_PCR3	acp98AB_PCR3fwd
		ATAAGGGGACACACTATCAAGTTTTAGAGCTAGAAATAGCAAG
		acp98AB_PCR3rev
		ATTTTAACTTGCTATTTCTAGCTCTAAAACCACGAATAAGGGGACACACTTGCACCAGCCGGGAATCGAACCC
UAS-t:gRNA-per-4x	per_PCR1	per_PCR1fwd
		GCGGCCCGGGTTCGATTCCCGGCCGATGCAGCTTTTCTACACACACCCGGGTTTTAGAGCTAGAAATAGCAAG
		per_PCR1rev
		CCGGGATCATATCGCACGTGTGCACCAGCCGGGAATCGAACCC
	per_PCR2	per_PCR2fwd
		CACGTGCGATATGATCCCGGGTTTTAGAGCTAGAAATAGCAAG
		per_PCR2rev
		TGGTGTTGTGTGTGGACTCCTGCACCAGCCGGGAATCGAACCC
	per_PCR3	per_PCR3fwd
		GGAGTCCACACACAACACCAGTTTTAGAGCTAGAAATAGCAAG
		per_PCR3rev
		ATTTTAACTTGCTATTTCTAGCTCTAAAACGCGTGGTCTATGGACGAGTATGCACCAGCCGGGAATCGAACCC
UAS-t:gRNA-tim-3x	tim_PCR1	tim_PCR1fwd
		GCGGCCCGGGTTCGATTCCCGGCCGATGCATCTGCTGAAGGAATTCACCGGTTTTAGAGCTAGAAATAGCAAG
		tim_PCR1rev
		CACGGATGTGGGTCGCCACATGCACCAGCCGGGAATCGAACCC
	tim_PCR2	tim_PCR2fwd
		TGTGGCGACCCACATCCGTGGTTTTAGAGCTAGAAATAGCAAG
		tim_PCR2rev
		CAGTTGTACAGCGCGTTCTCTGCACCAGCCGGGAATCGAACCC
	tim_PCR3	tim_PCR3fwd
		GAGAACGCGCTGTACAACTGGTTTTAGAGCTAGAAATAGCAAG
		tim_PCR3rev
		ATTTTAACTTGCTATTTCTAGCTCTAAAACCGTCATATCGCTGGCCTCTTTGCACCAGCCGGGAATCGAACCC
