# Supplementary material for: Dissection of central clock function in Drosophila through cell-specific CRISPR-mediated clock gene disruption
Source: eLife. 2019 Oct 15;8:e48308. doi: 10.7554/eLife.48308 (PMC6794090; doi:10.7554/eLife.48308)
Supplement: Supplementary file 3. [file elife-48308-supp3.xlsx]

## Sheet: Sheet1
Supplementary File 3. Summary of all rhythmicity parameters for all experiments.
Gal4 Driver	CRISPR target	n	Period (χ2)	% Rhythmic	% Weakly Rhythmic	% Arrhythmic	Rhythm Strength (χ2)	% Rhythmic (Lomb Scargle)
tim-Gal4	acp	32	24.4839	0.9375	0.0313	0.0313	95.6097	0.8584
	per	24	n/a	0	0	1	5.34	0
	tim	37	n/a	0	0	1	15.6381	0.027
repo-Gal4	acp	31	23.4968	1	0	0	105.676	0.9677
	per	31	23.5267	0.967742	0	0.0322581	128.904	0.9355
	tim	32	23.4323	0.9688	0	0.0312	97.4513	0.8785
Mai179-Gal4	acp	33	23.68	0.8485	0.0606	0.0909	109.679	0.9394
	per	64	n/a	0	0	1	7.08579	0.0313
	tim	61	n/a	0	0	1	13.6226	0
Pdf-Gal4	acp	41	24.1415	0.9737	0.0263158	0	238.512	0.9512
	per	31	23.9043	0.612903	0.129032	0.258065	146.253	0.871
	tim	48	24	0.8125	0.0208333	0.166667	165.434	0.9167
Mai179-Gal4; Pdf-Gal80	acp	56	23.64	0.75	0.142857	0.107143	99.0785	0.9286
	per	62	23.2824	0.66129	0.16129	0.177419	89.3691	0.9355
	tim	56	23.9674	0.5	0.321429	0.178571	66.643	0.8929
Parental Control Genotype		n	Period (χ2)	% Rhythmic	% Weakly Rhythmic	% Arrhythmic	Rhythm Strength (χ2)	% Rhythmic (Lomb Scargle)
tim-Gal4/+		37	24.1059	0.810811	0.108108	0.0810811	176.008	1
UAS-Cas9/+		36	23.9222	1	0	0	241.914	1
tim-Gal4>UAS-Cas9		28	24.3786	1	0	0	254.404	1
UAS-acp-gRNA/+; UAS-Cas9/+		46	23.5488	0.847826	0.0869565	0.0652174	215.52	1
UAS-per-gRNA/+; UAS-Cas9/+		48	23.6391	0.875	0.0833333	0.0416667	181.135	1
UAS-tim-gRNA/+; UAS-Cas9/+		46	23.7043	0.978261	0.0217391	0	206.712	1
