# Supplementary material for: Dissection of central clock function in Drosophila through cell-specific CRISPR-mediated clock gene disruption
Source: eLife. 2019 Oct 15;8:e48308. doi: 10.7554/eLife.48308 (PMC6794090; doi:10.7554/eLife.48308)
Supplement: Supplementary file 4. — Data are grouped into different sheets within spreadsheet by main figure, genotype, and data type (activity or IHC). [file elife-48308-supp4.xlsx]

## Sheet: Fig. 2 Tim-gal4
Tim-Gal4 driving UAS-cas9 and UAS-acp, UAS-per, or UAS-tim gRNAs					Filename	Genotype	Period (chi2)**	Rhythm Strength (chi2)	Rhythm Strength (chi2) w/ neg values normalized to 0	Manually Scored Rhythmicity	Lomb Scargle Peak Height
age: 7-11 days old					Tim1and2CtM002C19	tim>acp	24.6	96.13	96.13	yes	493.04
sex: male					Tim1and2CtM002C20	tim>acp	24.6	89.61	89.61	yes	330.13
7 days of DD data					Tim1and2CtM002C21	tim>acp	24.6	19.53	19.53	yes	212.12
	tim>acp	tim>per	tim>tim		Tim1and2CtM002C22	tim>acp	24.6	57.5	57.5	yes	451.51
n	32	24	37		Tim1and2CtM002C23	tim>acp	24.6	105.98	105.98	yes	343.97
avg. period	24.4839	n/a	n/a		Tim1and2CtM002C24	tim>acp	24.4	80.56	80.56	yes	595.44
avg. rhythm strength (chi2 peak height)	95.6097	5.34	15.6381		Tim1and2CtM002C25	tim>acp	24.6	187.83	187.83	yes	568.83
rhythmic	0.9375	0	0		Tim1and2CtM002C26	tim>acp	24.4	45.59	45.59	yes	309.45
weakly	0.03125	0	0		Tim1and2CtM002C27	tim>acp	24.2	98.01	98.01	yes	341.63
arrhythmic	0.03125	1	1		Tim1and2CtM002C28	tim>acp	24	82.06	82.06	yes	262.31
lomb scargle peak height >150*	0.8485	0	0.027		Tim1and2CtM002C29	tim>acp	n/a	1.29	1.29	no	220.13
					Tim1and2CtM002C30	tim>acp	25	58.44	58.44	yes	101.92
					Tim1and2CtM003C14	tim>acp	24.4	103.32	103.32	yes	141.96
*our threshold for "rhythmic" animals					Tim1and2CtM003C15	tim>acp	24.6	29.35	29.35	yes	185.37
					Tim1and2CtM003C16	tim>acp	24.2	100.95	100.95	yes	215.36
**n/a is used for arrhythmic flies in place of a period value					Tim1and2CtM003C17	tim>acp	24.2	48.85	48.85	yes	349.16
					Tim1and2CtM003C18	tim>acp	24.8	107.32	107.32	yes	161.64
					Tim1and2CtM003C19	tim>acp	24.2	101.37	101.37	yes	304.3
					Tim1and2CtM003C20	tim>acp	25.2	34.17	34.17	yes	208.89
					Tim1and2CtM003C21	tim>acp	24.2	46.69	46.69	weakly	35.01
					Tim1and2CtM003C22	tim>acp	24.6	109.91	109.91	yes	192.99
					Tim1and2CtM003C23	tim>acp	24.4	194.65	194.65	yes	430.2
					Tim1and2CtM003C24	tim>acp	25	112.26	112.26	yes	119.69
					Tim1and2CtM003C25	tim>acp	24	152.21	152.21	yes	276.9
					DD051118tpCtM004C24	tim>acp	24.8	136.86	136.86	yes	157.44
					DD051118tpCtM004C25	tim>acp	24.2	107.49	107.49	yes	248.35
					DD051118tpCtM004C26	tim>acp	24.4	50.54	50.54	yes	196.91
					DD051118tpCtM004C27	tim>acp	24.4	116.74	116.74	yes	191.39
					DD051118tpCtM004C28	tim>acp	died
					DD051118tpCtM004C29	tim>acp	24.4	197.7	197.7	yes	326.69
					DD051118tpCtM004C30	tim>acp	24.6	160.08	160.08	yes	512.68
					DD051118tpCtM004C31	tim>acp	24.4	97.82	97.82	yes	502.43
					DD051118tpCtM004C32	tim>acp	24.4	128.7	128.7	yes	396.73
					Tim1and2CtM002C13	tim>per	n/a	4.12	4.12	no	40.46
					Tim1and2CtM002C14	tim>per	n/a	-10.07	0	no	71.57
					Tim1and2CtM002C15	tim>per	n/a	-4.6	0	no	42.43
					Tim1and2CtM002C16	tim>per	n/a	-3.77	0	no	19.79
					Tim1and2CtM002C17	tim>per	n/a	0.58	0.58	no	80.41
					Tim1and2CtM002C18	tim>per	n/a	-6.94	0	no	31.79
					Tim1and2CtM003C26	tim>per	n/a	-4.76	0	no	25.3
					Tim1and2CtM003C27	tim>per	n/a	-8.78	0	no	65.28
					Tim1and2CtM003C28	tim>per	n/a	7.16	7.16	no	44.25
					Tim1and2CtM003C29	tim>per	n/a	-4.41	0	no	23.74
					Tim1and2CtM003C30	tim>per	n/a	1.2	1.2	no	20.7
					Tim1and2CtM003C31	tim>per	n/a	-11.05	0	no	28.44
					Tim1and2CtM003C32	tim>per	n/a	-8.23	0	no	25.5
					DD051118tpCtM004C13	tim>per	n/a	-1.03	0	no	29.09
					DD051118tpCtM004C14	tim>per	n/a	-11.16	0	no	42.46
					DD051118tpCtM004C15	tim>per	n/a	-1.12	0	no	58.49
					DD051118tpCtM004C16	tim>per	n/a	-1.18	0	no	22.65
					DD051118tpCtM004C17	tim>per	n/a	10.6	10.6	no	38.73
					DD051118tpCtM004C18	tim>per	n/a	0.71	0.71	no	25.03
					DD051118tpCtM004C19	tim>per	n/a	5.89	5.89	no	46.2
					DD051118tpCtM004C20	tim>per	n/a	16.01	16.01	no	32.29
					DD051118tpCtM004C21	tim>per	n/a	6.18	6.18	no	46.87
					DD051118tpCtM004C22	tim>per	n/a	4.06	4.06	no	34.38
					DD051118tpCtM004C23	tim>per	n/a	2.23	2.23	no	30.71
					Tim1and2CtM002C01	tim>tim	n/a	-5.23	0	no	21.04
					Tim1and2CtM002C02	tim>tim	n/a	19.36	19.36	no	75.14
					Tim1and2CtM002C03	tim>tim	n/a	3.63	3.63	no	10.63
					Tim1and2CtM002C04	tim>tim	n/a	16.49	16.49	no	35.57
					Tim1and2CtM002C05	tim>tim	n/a	-1.47	0	no	15.98
					Tim1and2CtM002C06	tim>tim	n/a	3.3	3.3	no	26.63
					Tim1and2CtM002C07	tim>tim	n/a	35.46	35.46	no	33.41
					Tim1and2CtM002C08	tim>tim	n/a	-0.5	0	no	37.02
					Tim1and2CtM002C09	tim>tim	n/a	6.47	6.47	no	25.17
					Tim1and2CtM002C10	tim>tim	n/a	26.81	26.81	no	20.25
					Tim1and2CtM002C11	tim>tim	n/a	58.27	58.27	no	35.67
					Tim1and2CtM002C12	tim>tim	n/a	-11.16	0	no	46.1
					Tim1and2CtM003C01	tim>tim	n/a	-7.48	0	no	26.99
					Tim1and2CtM003C02	tim>tim	n/a	-1.64	0	no	63.24
					Tim1and2CtM003C03	tim>tim	n/a	3.21	3.21	no	95.77
					Tim1and2CtM003C04	tim>tim	n/a	-11.16	0	no	79.95
					Tim1and2CtM003C05	tim>tim	n/a	-8.89	0	no	38.6
					Tim1and2CtM003C06	tim>tim	n/a	-2.26	0	no	22.73
					Tim1and2CtM003C07	tim>tim	n/a	-1.64	0	no	40.63
					Tim1and2CtM003C08	tim>tim	n/a	4.74	4.74	no	23.49
					Tim1and2CtM003C09	tim>tim	n/a	-2.44	0	no	52.96
					Tim1and2CtM003C10	tim>tim	n/a	25.7	25.7	no	60.09
					Tim1and2CtM003C11	tim>tim	n/a	-11.16	0	no	32.71
					Tim1and2CtM003C12	tim>tim	n/a	-4.89	0	no	27.92
					Tim1and2CtM003C13	tim>tim	n/a	-0.15	0	no	90.19
					DD051118tpCtM004C01	tim>tim	n/a	-9.42	0	no	59.97
					DD051118tpCtM004C02	tim>tim	n/a	15.23	15.23	no	271.48
					DD051118tpCtM004C03	tim>tim	n/a	6.6	6.6	no	28.31
					DD051118tpCtM004C04	tim>tim	n/a	-11.16	0	no	29.38
					DD051118tpCtM004C05	tim>tim	n/a	-5.13	0	no	68.22
					DD051118tpCtM004C06	tim>tim	n/a	-11.16	0	no	45.2
					DD051118tpCtM004C07	tim>tim	n/a	5.95	5.95	no	31.73
					DD051118tpCtM004C08	tim>tim	n/a	4.96	4.96	no	33.92
					DD051118tpCtM004C09	tim>tim	n/a	-3.38	0	no	54.53
					DD051118tpCtM004C10	tim>tim	n/a	-10.25	0	no	20.72
					DD051118tpCtM004C11	tim>tim	n/a	14.03	14.03	no	50.68
					DD051118tpCtM004C12	tim>tim	n/a	-11.16	0	no	106.43

## Sheet: Fig. 2 Repo-Gal4
Repo-Gal4 driving UAS-cas9 and UAS-acp, UAS-per, or UAS-tim gRNAs					Filename	Genotype	Period (chi2)**	Rhythm Strength (chi2)	Rhythm Strength (chi2) w/ neg values normalized to 0	Manually Scored Rhythmicity	Lomb Scargle Peak Height
age: 7-11 days old					DD050118mrCtM002C01	repo>acp	24.6	53.08	53.08	yes	191.29
sex: male					DD050118mrCtM002C02	repo>acp	24	152.13	152.13	yes	380.63
7 days of DD data					DD050118mrCtM002C03	repo>acp	24	69.22	69.22	yes	364.47
	repo>acp	repo>per	repo>tim		DD050118mrCtM002C04	repo>acp	24	42.18	42.18	yes	107.31
n	31	31	32		DD050118mrCtM002C05	repo>acp	24.8	40.1	40.1	yes	172.7
avg. period	23.4968	23.5267	23.4323		DD050118mrCtM002C06	repo>acp	24.4	67.96	67.96	yes	162.92
avg. rhythm strength (chi2 peak height)	105.676	128.904	97.4513		DD050118mrCtM002C07	repo>acp	24	146.9	146.9	yes	328.68
rhythmic	1	0.967742	0.96875		DD050118mrCtM002C08	repo>acp	23.8	231.43	231.43	yes	385.53
weakly	0	0	0		DD050118mrCtM002C09	repo>acp	23.8	95.76	95.76	yes	286.51
arrhythmic	0	0.0322581	0.03		DD050118mrCtM002C10	repo>acp	23.6	55.06	55.06	yes	195.83
lomb scargle peak height >150*	0.9677	0.9355	0.875		DD050118mrCtM002C11	repo>acp	23.2	27.01	27.01	yes	194.29
					DD051118tpCtM006C01	repo>acp	23.8	105.24	105.24	yes	321.69
					DD051118tpCtM006C02	repo>acp	24	176.09	176.09	yes	490.92
*our threshold for "rhythmic" animals					DD051118tpCtM006C03	repo>acp	24	111.88	111.88	yes	256.95
					DD051118tpCtM006C04	repo>acp	24	149.92	149.92	yes	376.02
**n/a is used for arrhythmic flies in place of a period value					DD051118tpCtM006C05	repo>acp	23.6	137.98	137.98	yes	380.66
					DD051118tpCtM006C06	repo>acp	24	61.92	61.92	yes	270.86
					DD051118tpCtM006C07	repo>acp	23.6	88.33	88.33	yes	174.35
					DD051118tpCtM006C08	repo>acp	24	161.7	161.7	yes	336.79
					DD051118tpCtM006C09	repo>acp	23.6	142.3	142.3	yes	292.49
					DD051118tpCtM006C10	repo>acp	24	123.16	123.16	yes	333.82
					DD051118tpCtM006C11	repo>acp	22.8	71.29	71.29	yes	282.86
					repo1cCtM014C12	repo>acp	24.4	119.61	119.61	yes	353.24
					repo1cCtM014C13	repo>acp	23.8	94.79	94.79	yes	264.17
					repo1cCtM014C14	repo>acp	22.6	45.37	45.37	yes	158.34
					repo1cCtM014C15	repo>acp	23.8	114.75	114.75	yes	243.38
					repo1cCtM014C16	repo>acp	24	134.64	134.64	yes	253.07
					repo1cCtM014C17	repo>acp	24	122.22	122.22	yes	312.48
					repo1cCtM014C18	repo>acp	24	138.95	138.95	yes	306.76
					repo1cCtM014C19	repo>acp	24.2	129.15	129.15	yes	241.43
					repo1cCtM014C20	repo>acp	12	65.84	65.84	yes	207.75
					repo1cCtM014C21	repo>per	24.2	147.4	147.4	yes	481.19
					repo1cCtM014C22	repo>per	24	120.02	120.02	yes	269.59
					repo1cCtM014C23	repo>per	24	141.31	141.31	yes	117.45
					repo1cCtM014C24	repo>per	12.2	46.7	46.7	yes	157.8
					repo1cCtM014C25	repo>per	23.8	129.24	129.24	yes	313.04
					repo1cCtM014C26	repo>per	24.2	195.18	195.18	yes	233.94
					repo1cCtM014C27	repo>per	23.6	153.53	153.53	yes	272.07
					repo1cCtM014C28	repo>per	23.8	195.09	195.09	yes	119.53
					repo1cCtM014C29	repo>per	n/a	10.84	10.84	no	302.26
					repo1cCtM014C30	repo>per	23.8	214.5	214.5	yes	353.69
					repo1cCtM014C31	repo>per	24	165.62	165.62	yes	319.12
					repo1cCtM014C32	repo>per	23.8	159.5	159.5	yes	358.19
					DD050118mrCtM002C12	repo>per	23.8	211.18	211.18	yes	175.49
					DD050118mrCtM002C15	repo>per	24.2	146.01	146.01	yes	265.72
					DD050118mrCtM002C16	repo>per	23.8	63.49	63.49	yes	323.62
					DD050118mrCtM002C17	repo>per	25	58.11	58.11	yes	291.92
					DD050118mrCtM002C18	repo>per	23.8	135.82	135.82	yes	489.98
					DD050118mrCtM002C19	repo>per	23.8	130.85	130.85	yes	340.42
					DD050118mrCtM002C20	repo>per	23.6	158.48	158.48	yes	300.17
					DD050118mrCtM002C21	repo>per	24	68.87	68.87	yes	241
					DD050118mrCtM002C22	repo>per	22.8	71.17	71.17	yes	331.63
					DD051118tpCtM006C12	repo>per	24.2	171.04	171.04	yes	346.42
					DD051118tpCtM006C13	repo>per	23.8	122.76	122.76	yes	180.81
					DD051118tpCtM006C14	repo>per	23.6	140.39	140.39	yes	337.37
					DD051118tpCtM006C15	repo>per	24	50.46	50.46	yes	499.46
					DD051118tpCtM006C16	repo>per	24.2	65.99	65.99	yes	385.98
					DD051118tpCtM006C17	repo>per	24	153.98	153.98	yes	475.62
					DD051118tpCtM006C18	repo>per	23.8	105.24	105.24	yes	203.51
					DD051118tpCtM006C19	repo>per	24.4	163.23	163.23	yes	497.85
					DD051118tpCtM006C20	repo>per	23.8	167.53	167.53	yes	294.65
					DD051118tpCtM006C21	repo>per	23.8	132.49	132.49	yes	515.54
					DD050118mrCtM002C23	repo>tim	22.8	54.01	54.01	yes	261.84
					DD050118mrCtM002C24	repo>tim	23.8	113.63	113.63	yes	286.72
					DD050118mrCtM002C25	repo>tim	23.4	66.42	66.42	yes	178.15
					DD050118mrCtM002C26	repo>tim	22.8	55.58	55.58	yes	221.14
					DD050118mrCtM002C27	repo>tim	24.4	35.17	35.17	yes	142.23
					DD050118mrCtM002C28	repo>tim	23.6	105.11	105.11	yes	281.73
					DD050118mrCtM002C29	repo>tim	n/a	121.25	121.25	no	513.39
					DD050118mrCtM002C30	repo>tim	23.6	149.12	149.12	yes	511.19
					DD050118mrCtM002C31	repo>tim	23.8	58.72	58.72	yes	205.79
					DD050118mrCtM002C32	repo>tim	23.8	123.34	123.34	yes	489.47
					DD051118tpCtM006C22	repo>tim	24.2	115.41	115.41	yes	254.4
					DD051118tpCtM006C23	repo>tim	24	82.82	82.82	yes	186.53
					DD051118tpCtM006C24	repo>tim	23.6	44.45	44.45	yes	158.46
					DD051118tpCtM006C25	repo>tim	24.2	84.83	84.83	yes	226.1
					DD051118tpCtM006C26	repo>tim	11.8	13.54	13.54	yes	100.27
					DD051118tpCtM006C27	repo>tim	23.6	173.96	173.96	yes	379.43
					DD051118tpCtM006C28	repo>tim	24.2	134.56	134.56	yes	367.16
					DD051118tpCtM006C29	repo>tim	24.6	62.37	62.37	yes	115.24
					DD051118tpCtM006C30	repo>tim	24.2	165.98	165.98	yes	393.7
					DD051118tpCtM006C31	repo>tim	24.2	133.84	133.84	yes	292.31
					DD051118tpCtM006C32	repo>tim	24	92.1	92.1	yes	257.23
					repo1cCtM014C01	repo>tim	24.2	165.5	165.5	yes	390.96
					repo1cCtM014C02	repo>tim	22.6	80.3	80.3	yes	248.59
					repo1cCtM014C03	repo>tim	24.2	121.83	121.83	yes	307.64
					repo1cCtM014C04	repo>tim	23.8	93.51	93.51	yes	270.12
					repo1cCtM014C05	repo>tim	23.6	128.27	128.27	yes	352.04
					repo1cCtM014C06	repo>tim	24.2	98.3	98.3	yes	206.27
					repo1cCtM014C07	repo>tim	23.4	40.45	40.45	yes	148.62
					repo1cCtM014C08	repo>tim	23.8	89.12	89.12	yes	246.14
					repo1cCtM014C09	repo>tim	24	163.67	163.67	yes	345.64
					repo1cCtM014C10	repo>tim	23.8	85.29	85.29	yes	226.71
					repo1cCtM014C11	repo>tim	24.2	65.99	65.99	yes	195.69

## Sheet: Fig. 2 CRISPR controls
Gal4 and UAS controls								Filename	Genotype	Period (chi2)**	Rhythm Strength (chi2)	Rhythm Strength (chi2) w/ neg values normalized to 0	Manually Scored Rhythmicity	Lomb Scargle Peak Height
age: 7-11 days old								crisprcntrCtM010C01	tim>cas9	24.2	232.1	232.1	yes	1159.57
sex: male								crisprcntrCtM010C02	tim>cas9	24.4	432.47	432.47	yes	1713.83
10 days of DD data								crisprcntrCtM010C03	tim>cas9	24.2	235.92	235.92	yes	1101.71
								crisprcntrCtM010C04	tim>cas9	24	103.22	103.22	yes	536.53
								crisprcntrCtM010C05	tim>cas9	24.6	463.65	463.65	yes	1290.09
	tim>cas9	tim>wcs	wcs>cas9	wcs>acp,cas9	wcs>per,cas9	wcs>tim,cas9		crisprcntrCtM010C06	tim>cas9	25	67.75	67.75	yes	389.41
n	28	37	36	46	48	46		crisprcntrCtM010C07	tim>cas9	24.4	203.13	203.13	yes	657.27
avg. period	24.3786	24.1059	23.9222	23.5488	23.6391	23.7043		crisprcntrCtM010C08	tim>cas9	24.4	235.89	235.89	yes	1080.73
avg. rhythm strength (chi2 peak height)	254.404	176.008	241.914	215.52	181.135	206.712		crisprcntrCtM010C09	tim>cas9	24	251.48	251.48	yes	806.49
rhythmic	1	0.810811	1	0.847826	0.875	0.978261		crisprcntrCtM010C10	tim>cas9	24.2	484.3	484.3	yes	1658.43
weakly	0	0.108108	0	0.0869565	0.0833333	0.0217391		crisprcntrCtM010C11	tim>cas9	24.4	156.76	156.76	yes	1000.59
arrhythmic	0	0.0810811	0	0.0652174	0.0416667	0		crisprcntrCtM010C12	tim>cas9	24.2	242.22	242.22	yes	1091.01
lomb scargle peak height >150*	1	1	1	1	1	1		crisprcntrCtM010C13	tim>cas9	24.8	362.99	362.99	yes	1682.22
								crisprcntrCtM010C14	tim>cas9	24.4	189.96	189.96	yes	589.7
*our threshold for "rhythmic" animals								crisprcntrCtM010C15	tim>cas9	24.8	72.41	72.41	yes	355.64
								crisprcntrCtM010C16	tim>cas9	24.4	442.97	442.97	yes	1815.88
**n/a is used for arrhythmic flies in place of a period value								crisrctrl2CtM011C01	tim>cas9	24	334.6	334.6	yes	1221.97
								crisrctrl2CtM011C02	tim>cas9	24.4	287.4	287.4	yes	750.45
								crisrctrl2CtM011C03	tim>cas9	24.2	277.86	277.86	yes	1202.48
								crisrctrl2CtM011C04	tim>cas9	24.4	37.88	37.88	yes	186.88
								crisrctrl2CtM011C05	tim>cas9	24.2	63.48	63.48	yes	339.39
								crisrctrl2CtM011C06	tim>cas9	24.2	303.36	303.36	yes	858.19
								crisrctrl2CtM011C07	tim>cas9	24.2	283.23	283.23	yes	834.38
								crisrctrl2CtM011C08	tim>cas9	24.4	300.61	300.61	yes	1030.59
								crisrctrl2CtM011C09	tim>cas9	25.4	71.93	71.93	yes	164.33
								crisrctrl2CtM011C10	tim>cas9	24	267.85	267.85	yes	1217.44
								crisrctrl2CtM011C11	tim>cas9	24.6	571.54	571.54	yes	2420.68
								crisrctrl2CtM011C12	tim>cas9	24.2	146.34	146.34	yes	340.53
								crisprcntrCtM015C09	tim>wcs	24	231.29	231.29	yes	746.07
								crisprcntrCtM015C10	tim>wcs	n/a	47.21	47.21	no	442.28
								crisprcntrCtM015C11	tim>wcs	24.2	211.64	211.64	yes	795.37
								crisprcntrCtM015C12	tim>wcs	23.8	136.99	136.99	yes	723.54
								crisprcntrCtM015C13	tim>wcs	24	113.29	113.29	yes	769.83
								crisprcntrCtM015C14	tim>wcs	24.4	250.69	250.69	yes	1285.6
								crisprcntrCtM015C15	tim>wcs	24.2	141.99	141.99	yes	589.62
								crisprcntrCtM015C16	tim>wcs	23.8	139.67	139.67	yes	908.8
								crisprcntrCtM015C17	tim>wcs	24.8	212.42	212.42	yes	1003.57
								crisprcntrCtM015C18	tim>wcs	24.2	233.24	233.24	yes	711.42
								crisprcntrCtM015C19	tim>wcs	24.4	237.83	237.83	yes	739.94
								crisprcntrCtM015C20	tim>wcs	24.6	168.87	168.87	yes	595.34
								crisprcntrCtM015C21	tim>wcs	23.8	32.57	32.57	yes	164.68
								crisprcntrCtM015C22	tim>wcs	23.8	180.14	180.14	yes	674.29
								crisprcntrCtM015C24	tim>wcs	24.8	212.66	212.66	yes	791.96
								crisprcntrCtM015C25	tim>wcs	n/a	26.18	26.18	no	237.96
								crisprcntrCtM015C26	tim>wcs	24	146.33	146.33	yes	735.51
								crisprcntrCtM015C27	tim>wcs	24	162.39	162.39	yes	795.44
								crisprcntrCtM015C28	tim>wcs	23.8	127.17	127.17	yes	424.39
								crisprcntrCtM015C29	tim>wcs	23.6	177.97	177.97	yes	559.36
								crisprcntrCtM015C30	tim>wcs	24.4	195.6	195.6	yes	692.02
								crisprcntrCtM015C31	tim>wcs	24.4	112.79	112.79	yes	312.59
								crisrctrl2CtM012C01	tim>wcs	24.6	179.68	179.68	yes	731.33
								crisrctrl2CtM012C02	tim>wcs	24	185.13	185.13	yes	847.16
								crisrctrl2CtM012C03	tim>wcs	24.4	191.43	191.43	yes	818.09
								crisrctrl2CtM012C04	tim>wcs	n/a	105.4	105.4	no	387.16
								crisrctrl2CtM012C05	tim>wcs	23.4	137.45	137.45	yes	537.16
								crisrctrl2CtM012C06	tim>wcs	23.8	172.09	172.09	yes	573.48
								crisrctrl2CtM012C07	tim>wcs	23.8	279.34	279.34	yes	804.03
								crisrctrl2CtM012C08	tim>wcs	24	215.63	215.63	yes	818.18
								crisrctrl2CtM012C09	tim>wcs	24.4	304.97	304.97	yes	1112.99
								crisrctrl2CtM012C10	tim>wcs	23.8	224.81	224.81	yes	811.03
								crisrctrl2CtM012C11	tim>wcs	24	113.08	113.08	yes	556.49
								crisrctrl2CtM012C12	tim>wcs	24.6	320.81	320.81	yes	1477.27
								crisrctrl2CtM012C13	tim>wcs	24	219.8	219.8	yes	1065.67
								crisrctrl2CtM012C14	tim>wcs	24.8	142.53	142.53	yes	439.22
								crisrctrl2CtM012C16	tim>wcs	23	221.21	221.21	yes	1082.02
								crisprcntrCtM018C01	wcs>acp,cas9	n/a	43.25	43.25	no	257.19
								crisprcntrCtM018C02	wcs>acp,cas9	23.4	285.11	285.11	yes	1210.93
								crisprcntrCtM018C03	wcs>acp,cas9	23	171.32	171.32	yes	1193.79
								crisprcntrCtM018C04	wcs>acp,cas9	23	235.36	235.36	yes	1255.59
								crisprcntrCtM018C05	wcs>acp,cas9	23.6	185.3	185.3	yes	653.81
								crisprcntrCtM018C06	wcs>acp,cas9	23.6	204.24	204.24	yes	861.48
								crisprcntrCtM018C07	wcs>acp,cas9	23.8	436.17	436.17	yes	1742.06
								crisprcntrCtM018C08	wcs>acp,cas9	23.6	174.61	174.61	yes	727.55
								crisprcntrCtM018C09	wcs>acp,cas9	23.6	281.18	281.18	yes	1463.89
								crisprcntrCtM018C10	wcs>acp,cas9	23.4	291.35	291.35	yes	915.33
								crisprcntrCtM018C11	wcs>acp,cas9	23.4	226.23	226.23	yes	927.32
								crisprcntrCtM018C12	wcs>acp,cas9	23.4	261.91	261.91	yes	856.07
								crisprcntrCtM018C13	wcs>acp,cas9	23.6	185.12	185.12	yes	860.67
								crisprcntrCtM018C14	wcs>acp,cas9	n/a	27.1	27.1	no	283.67
								crisprcntrCtM018C15	wcs>acp,cas9	23.6	313.19	313.19	yes	1257.01
								crisprcntrCtM018C16	wcs>acp,cas9	23.6	171.92	171.92	yes	1005.66
								crisprcntrCtM018C17	wcs>acp,cas9	23.6	111.88	111.88	yes	557.85
								crisprcntrCtM018C18	wcs>acp,cas9	n/a	73.71	73.71	no	397.71
								crisprcntrCtM018C19	wcs>acp,cas9	23.6	158.62	158.62	yes	675.95
								crisprcntrCtM018C20	wcs>acp,cas9	23.6	151.21	151.21	yes	675
								crisprcntrCtM018C21	wcs>acp,cas9	23.6	131.88	131.88	yes	566.91
								crisprcntrCtM018C23	wcs>acp,cas9	23.8	131.06	131.06	yes	585.28
								crisprcntrCtM018C24	wcs>acp,cas9	23.6	102.2	102.2	yes	543.7
								crisprcntrCtM018C25	wcs>acp,cas9	23.8	90.26	90.26	yes	557.76
								crisprcntrCtM018C26	wcs>acp,cas9	23.2	286.18	286.18	yes	1168.71
								crisprcntrCtM018C27	wcs>acp,cas9	23.6	290.54	290.54	yes	1196.86
								crisprcntrCtM018C28	wcs>acp,cas9	23.6	295.19	295.19	yes	1323.69
								crisprcntrCtM018C29	wcs>acp,cas9	23.2	73.41	73.41	yes	453.56
								crisprcntrCtM018C30	wcs>acp,cas9	23.4	126.44	126.44	yes	741.64
								crisprcntrCtM018C31	wcs>acp,cas9	23.6	296.41	296.41	yes	1387.62
								crisprcntrCtM018C32	wcs>acp,cas9	23.8	263.94	263.94	yes	1012.99
								crisrctrl2CtM012C17	wcs>acp,cas9	23.8	268.16	268.16	yes	1129.47
								crisrctrl2CtM012C19	wcs>acp,cas9	23.6	244.12	244.12	yes	962.75
								crisrctrl2CtM012C20	wcs>acp,cas9	23.6	180.09	180.09	yes	797.82
								crisrctrl2CtM012C21	wcs>acp,cas9	23.6	364.05	364.05	yes	1375.8
								crisrctrl2CtM012C22	wcs>acp,cas9	23.8	109.39	109.39	yes	656.48
								crisrctrl2CtM012C23	wcs>acp,cas9	23.6	234.19	234.19	yes	1102.12
								crisrctrl2CtM012C24	wcs>acp,cas9	23.6	329.98	329.98	yes	1150.16
								crisrctrl2CtM012C25	wcs>acp,cas9	23.8	310.07	310.07	yes	1009.16
								crisrctrl2CtM012C26	wcs>acp,cas9	23.6	302.81	302.81	yes	966.81
								crisrctrl2CtM012C27	wcs>acp,cas9	23.6	226.3	226.3	yes	892.17
								crisrctrl2CtM012C28	wcs>acp,cas9	23.4	340.19	340.19	yes	1384.32
								crisrctrl2CtM012C29	wcs>acp,cas9	23.4	264.32	264.32	yes	1077.81
								crisrctrl2CtM012C30	wcs>acp,cas9	23.6	285.98	285.98	yes	706.12
								crisrctrl2CtM012C31	wcs>acp,cas9	23.6	222.98	222.98	yes	754.38
								crisrctrl2CtM012C32	wcs>acp,cas9	23.4	155	155	yes	604.34
								crisprcntrCtM010C17	wcs>cas9	23.8	218.07	218.07	yes	652.57
								crisprcntrCtM010C18	wcs>cas9	24	136.54	136.54	yes	430.74
								crisprcntrCtM010C19	wcs>cas9	23.6	282.5	282.5	yes	1007.41
								crisprcntrCtM010C20	wcs>cas9	23.6	469.43	469.43	yes	2517.81
								crisprcntrCtM010C21	wcs>cas9	24	299.02	299.02	yes	1050.68
								crisprcntrCtM010C22	wcs>cas9	23.8	44.03	44.03	yes	262.62
								crisprcntrCtM010C23	wcs>cas9	24	373.24	373.24	yes	1286.43
								crisprcntrCtM010C24	wcs>cas9	24	246.62	246.62	yes	815.81
								crisprcntrCtM010C25	wcs>cas9	23.8	247.69	247.69	yes	850.83
								crisprcntrCtM010C26	wcs>cas9	24.2	133.61	133.61	yes	817.57
								crisprcntrCtM010C27	wcs>cas9	24	367.58	367.58	yes	1180.24
								crisprcntrCtM010C28	wcs>cas9	23.8	280.53	280.53	yes	1482.82
								crisprcntrCtM010C29	wcs>cas9	23.8	290.96	290.96	yes	1200.37
								crisprcntrCtM010C30	wcs>cas9	23.8	364.74	364.74	yes	1108.75
								crisprcntrCtM010C31	wcs>cas9	24	370.45	370.45	yes	1511.99
								crisprcntrCtM010C32	wcs>cas9	23.8	410.15	410.15	yes	1669.09
								crisprcntrCtM015C01	wcs>cas9	24.4	211.02	211.02	yes	1302.71
								crisprcntrCtM015C02	wcs>cas9	23.8	262.42	262.42	yes	1223.06
								crisprcntrCtM015C03	wcs>cas9	23.8	128.75	128.75	yes	512.81
								crisprcntrCtM015C04	wcs>cas9	24.2	175.61	175.61	yes	935.42
								crisprcntrCtM015C05	wcs>cas9	24	229.59	229.59	yes	704.5
								crisprcntrCtM015C06	wcs>cas9	24	154.68	154.68	yes	948.47
								crisprcntrCtM015C07	wcs>cas9	24.2	227.06	227.06	yes	1231.3
								crisprcntrCtM015C08	wcs>cas9	24	159.43	159.43	yes	654.93
								crisrctrl2CtM011C13	wcs>cas9	23.8	207.51	207.51	yes	603.53
								crisrctrl2CtM011C14	wcs>cas9	23.8	357.11	357.11	yes	1286.6
								crisrctrl2CtM011C15	wcs>cas9	24.4	75.37	75.37	yes	198.93
								crisrctrl2CtM011C16	wcs>cas9	23.6	294.04	294.04	yes	774.41
								crisrctrl2CtM011C17	wcs>cas9	24	77.03	77.03	yes	295.03
								crisrctrl2CtM011C18	wcs>cas9	24.2	468.53	468.53	yes	1658.18
								crisrctrl2CtM011C19	wcs>cas9	24.4	63.02	63.02	yes	325.31
								crisrctrl2CtM011C20	wcs>cas9	24	108.63	108.63	yes	594.91
								crisrctrl2CtM011C21	wcs>cas9	23.6	188.79	188.79	yes	785.54
								crisrctrl2CtM011C22	wcs>cas9	23.8	137.07	137.07	yes	797.18
								crisrctrl2CtM011C23	wcs>cas9	23.8	244.56	244.56	yes	990.29
								crisrctrl2CtM011C24	wcs>cas9	23.4	403.52	403.52	yes	1499.46
								crisprcntrCtM016C01	wcs>per,cas9	24	151.5	151.5	yes	439.89
								crisprcntrCtM016C02	wcs>per,cas9	23.6	232.49	232.49	yes	967.43
								crisprcntrCtM016C03	wcs>per,cas9	23	196.32	196.32	yes	1249.73
								crisprcntrCtM016C04	wcs>per,cas9	23.6	166.97	166.97	yes	776.45
								crisprcntrCtM016C05	wcs>per,cas9	23.8	79.45	79.45	yes	549.28
								crisprcntrCtM016C06	wcs>per,cas9	23.6	297.76	297.76	yes	952.37
								crisprcntrCtM016C07	wcs>per,cas9	n/a	30.22	30.22	no	177.45
								crisprcntrCtM016C08	wcs>per,cas9	23.6	175.66	175.66	yes	892.26
								crisprcntrCtM016C09	wcs>per,cas9	24.2	129.43	129.43	yes	742.69
								crisprcntrCtM016C10	wcs>per,cas9	23.6	167.69	167.69	yes	742.77
								crisprcntrCtM016C11	wcs>per,cas9	23.4	174.88	174.88	yes	1062.71
								crisprcntrCtM016C12	wcs>per,cas9	23.6	199.78	199.78	yes	595.4
								crisprcntrCtM016C13	wcs>per,cas9	n/a	58.51	58.51	no	520.76
								crisprcntrCtM016C14	wcs>per,cas9	23.4	146.59	146.59	yes	723.55
								crisprcntrCtM016C15	wcs>per,cas9	23.6	349.45	349.45	yes	1441.27
								crisprcntrCtM016C16	wcs>per,cas9	24	100.88	100.88	yes	555
								crisprcntrCtM017C01	wcs>per,cas9	23.8	196.01	196.01	yes	829.82
								crisprcntrCtM017C02	wcs>per,cas9	23.6	79.07	79.07	yes	571.84
								crisprcntrCtM017C03	wcs>per,cas9	23.6	241.07	241.07	yes	982.39
								crisprcntrCtM017C04	wcs>per,cas9	23.6	268.33	268.33	yes	788.67
								crisprcntrCtM017C05	wcs>per,cas9	23.6	135.93	135.93	yes	679.39
								crisprcntrCtM017C06	wcs>per,cas9	23	20.95	20.95	yes	511.34
								crisprcntrCtM017C07	wcs>per,cas9	23.6	144.32	144.32	yes	570.21
								crisprcntrCtM017C08	wcs>per,cas9	23.4	118.71	118.71	yes	720.45
								crisprcntrCtM017C09	wcs>per,cas9	23.8	124.53	124.53	yes	425.55
								crisprcntrCtM017C10	wcs>per,cas9	23.8	154.89	154.89	yes	860.7
								crisprcntrCtM017C11	wcs>per,cas9	23.8	371.02	371.02	yes	1882.87
								crisprcntrCtM017C12	wcs>per,cas9	23.8	223.11	223.11	yes	662.21
								crisprcntrCtM017C13	wcs>per,cas9	23.8	248.33	248.33	yes	766.67
								crisprcntrCtM017C14	wcs>per,cas9	23.8	91.27	91.27	yes	351.72
								crisprcntrCtM017C15	wcs>per,cas9	23.8	324.7	324.7	yes	1244.43
								crisprcntrCtM017C16	wcs>per,cas9	23.8	108.02	108.02	yes	638.23
								crisrctrl2CtM013C17	wcs>per,cas9	23.6	160.77	160.77	yes	903.71
								crisrctrl2CtM013C18	wcs>per,cas9	23.6	189.33	189.33	yes	1045.02
								crisrctrl2CtM013C19	wcs>per,cas9	23.6	252.62	252.62	yes	930.17
								crisrctrl2CtM013C20	wcs>per,cas9	23.4	228.11	228.11	yes	814.76
								crisrctrl2CtM013C21	wcs>per,cas9	23.6	197.15	197.15	yes	975.9
								crisrctrl2CtM013C22	wcs>per,cas9	23.6	93.25	93.25	yes	497.18
								crisrctrl2CtM013C23	wcs>per,cas9	23	69.49	69.49	yes	449.68
								crisrctrl2CtM013C24	wcs>per,cas9	24	258.49	258.49	yes	944.32
								crisrctrl2CtM013C25	wcs>per,cas9	23.6	260.52	260.52	yes	1084.74
								crisrctrl2CtM013C26	wcs>per,cas9	23.8	262.77	262.77	yes	1064.08
								crisrctrl2CtM013C27	wcs>per,cas9	23.6	267.89	267.89	yes	1504.09
								crisrctrl2CtM013C28	wcs>per,cas9	23.6	135.96	135.96	yes	704.39
								crisrctrl2CtM013C29	wcs>per,cas9	24.2	315.91	315.91	yes	1105.83
								crisrctrl2CtM013C30	wcs>per,cas9	23.4	124.95	124.95	yes	732.15
								crisrctrl2CtM013C31	wcs>per,cas9	23.4	149.07	149.07	yes	611.74
								crisrctrl2CtM013C32	wcs>per,cas9	23.8	220.34	220.34	yes	1028.31
								crisprcntrCtM016C17	wcs>tim,cas9	23.8	289.27	289.27	yes	1117.76
								crisprcntrCtM016C18	wcs>tim,cas9	23.4	121.51	121.51	yes	589.64
								crisprcntrCtM016C19	wcs>tim,cas9	23.8	306.72	306.72	yes	930.69
								crisprcntrCtM016C20	wcs>tim,cas9	23.6	66.5	66.5	yes	507.51
								crisprcntrCtM016C21	wcs>tim,cas9	23	130.7	130.7	yes	654.26
								crisprcntrCtM016C22	wcs>tim,cas9	23.8	92.77	92.77	yes	448.52
								crisprcntrCtM016C24	wcs>tim,cas9	23.8	163.59	163.59	yes	834.49
								crisprcntrCtM016C25	wcs>tim,cas9	23.8	282.6	282.6	yes	761.81
								crisprcntrCtM016C26	wcs>tim,cas9	23.8	145.67	145.67	yes	835.58
								crisprcntrCtM016C27	wcs>tim,cas9	23.8	456.74	456.74	yes	1428.15
								crisprcntrCtM016C28	wcs>tim,cas9	23.8	426.1	426.1	yes	1679.13
								crisprcntrCtM016C29	wcs>tim,cas9	23.8	138.11	138.11	yes	549.02
								crisprcntrCtM016C30	wcs>tim,cas9	23.4	203.98	203.98	yes	845.33
								crisprcntrCtM016C31	wcs>tim,cas9	23.8	153.33	153.33	yes	422.47
								crisprcntrCtM016C32	wcs>tim,cas9	23.6	206.38	206.38	yes	852.62
								crisprcntrCtM017C17	wcs>tim,cas9	24	142.01	142.01	yes	772.41
								crisprcntrCtM017C18	wcs>tim,cas9	24	57.61	57.61	yes	242.93
								crisprcntrCtM017C19	wcs>tim,cas9	23.6	305.34	305.34	yes	1383.59
								crisprcntrCtM017C20	wcs>tim,cas9	23.8	269.9	269.9	yes	1241.92
								crisprcntrCtM017C21	wcs>tim,cas9	24	173.88	173.88	yes	542.51
								crisprcntrCtM017C22	wcs>tim,cas9	23.8	193.82	193.82	yes	965.56
								crisprcntrCtM017C23	wcs>tim,cas9	23.8	94.73	94.73	yes	635.15
								crisprcntrCtM017C24	wcs>tim,cas9	23.8	475.24	475.24	yes	1845.24
								crisprcntrCtM017C25	wcs>tim,cas9	23.4	159.23	159.23	yes	914.26
								crisprcntrCtM017C26	wcs>tim,cas9	24	223.06	223.06	yes	858.31
								crisprcntrCtM017C27	wcs>tim,cas9	24	290.1	290.1	yes	1445.81
								crisprcntrCtM017C28	wcs>tim,cas9	23.6	332.21	332.21	yes	1367.87
								crisprcntrCtM017C29	wcs>tim,cas9	23.6	68.63	68.63	yes	368.85
								crisprcntrCtM017C30	wcs>tim,cas9	23.6	260.55	260.55	yes	787.13
								crisprcntrCtM017C31	wcs>tim,cas9	23.6	360.03	360.03	yes	1328.69
								crisprcntrCtM017C32	wcs>tim,cas9	23.8	100.99	100.99	yes	394.63
								crisrctrl2CtM013C01	wcs>tim,cas9	23.4	73.69	73.69	yes	369.58
								crisrctrl2CtM013C02	wcs>tim,cas9	23.6	182.82	182.82	yes	788.02
								crisrctrl2CtM013C03	wcs>tim,cas9	23.6	90.22	90.22	yes	477.22
								crisrctrl2CtM013C04	wcs>tim,cas9	24.2	78.16	78.16	yes	438.16
								crisrctrl2CtM013C05	wcs>tim,cas9	23.8	58.98	58.98	yes	408.46
								crisrctrl2CtM013C06	wcs>tim,cas9	23.6	254.22	254.22	yes	779.29
								crisrctrl2CtM013C07	wcs>tim,cas9	23.6	212.03	212.03	yes	811
								crisrctrl2CtM013C08	wcs>tim,cas9	23.8	263.95	263.95	yes	1097.47
								crisrctrl2CtM013C09	wcs>tim,cas9	23.6	250.75	250.75	yes	588.29
								crisrctrl2CtM013C11	wcs>tim,cas9	23.2	273.7	273.7	yes	1003.08
								crisrctrl2CtM013C12	wcs>tim,cas9	24	158.73	158.73	yes	522.48
								crisrctrl2CtM013C13	wcs>tim,cas9	23.8	171.1	171.1	yes	785.66
								crisrctrl2CtM013C14	wcs>tim,cas9	23.8	407.15	407.15	yes	1143.97
								crisrctrl2CtM013C15	wcs>tim,cas9	23.4	138.6	138.6	yes	819.01
								crisrctrl2CtM013C16	wcs>tim,cas9	23.6	203.33	203.33	yes	1003.24

## Sheet: Fig. 3 Mai179-Gal4
Mai-Gal4 driving UAS-cas9 and UAS-acp, UAS-per, or UAS-tim gRNAs					Filename	Genotype	Period (chi2)**	Rhythm Strength (chi2)	Rhythm Strength (chi2) w/ neg values normalized to 0	Manually Scored Rhythmicity	Lomb Scargle Peak Height
age: 7-11 days old					mai1791CtM005C14	mai>acp	24	135.09	135.09	yes	456.29
sex: male					mai1791CtM005C15	mai>acp	23.8	150.17	150.17	yes	414.9
7 days of DD data					mai1791CtM005C16	mai>acp	24.2	69.43	69.43	yes	327.6
	mai>acp	mai>per	mai>tim		mai1791CtM005C17	mai>acp	23.6	44.12	44.12	weakly	203.7
n	33	64	61		mai1791CtM005C18	mai>acp	23.2	60.49	60.49	yes	263.19
avg. period	23.68	n/a	n/a		mai1791CtM004C13	mai>acp	23.8	175.5	175.5	yes	487.35
avg. rhythm strength (chi2 peak height)	109.679	7.08579	13.6226		mai1791CtM004C14	mai>acp	24.2	107.73	107.73	yes	409.66
rhythmic	0.848485	0	0		mai1791CtM004C15	mai>acp	24.2	55.71	55.71	yes	499.48
weakly	0.0606061	0	0		mai1791CtM004C16	mai>acp	23.8	183.91	183.91	yes	612.41
arrhythmic	0.0909091	1	1		mai1791CtM004C17	mai>acp	n/a	47.64	47.64	no	281.14
lomb scargle peak height >150*	0.9394	0.0313	0		mai1791CtM004C18	mai>acp	n/a	10.08	10.08	no	209.51
					mai1791CtM004C19	mai>acp	23.6	110.63	110.63	yes	276.92
					mai2CtM014C01	mai>acp	23.6	169.26	169.26	yes	490.53
*our threshold for "rhythmic" animals					mai2CtM014C02	mai>acp	23.6	242.21	242.21	yes	1176.89
					mai2CtM014C03	mai>acp	24	134.7	134.7	yes	610.4
**n/a is used for arrhythmic flies in place of a period value					mai2CtM014C05	mai>acp	n/a	6.17	6.17	no	27.61
					mai2CtM014C06	mai>acp	23.8	157.15	157.15	yes	715.87
					mai2CtM014C07	mai>acp	23.8	131.83	131.83	yes	528.25
					mai2CtM015C29	mai>acp	23.4	54.41	54.41	yes	296.57
					mai2CtM015C30	mai>acp	23.2	80	80	yes	470.98
					mai2CtM015C31	mai>acp	23.8	111.83	111.83	yes	709.6
					mai2CtM015C32	mai>acp	23.6	172.06	172.06	yes	881.47
					DD050118mrCtM003C01	mai>acp	24	61.79	61.79	yes	165.64
					DD050118mrCtM003C02	mai>acp	23.2	42.2	42.2	weakly	132.95
					DD050118mrCtM003C03	mai>acp	23.8	168.73	168.73	yes	412.51
					DD050118mrCtM003C04	mai>acp	23.6	127.77	127.77	yes	397.49
					DD050118mrCtM003C05	mai>acp	23.6	214.96	214.96	yes	737.27
					DD050118mrCtM003C06	mai>acp	23.6	117.93	117.93	yes	389.94
					DD050118mrCtM003C07	mai>acp	22.8	55.05	55.05	yes	208.96
					DD050118mrCtM003C08	mai>acp	23.4	81.14	81.14	yes	217.7
					DD050118mrCtM003C09	mai>acp	24.8	120.58	120.58	yes	419.21
					DD050118mrCtM003C10	mai>acp	23.2	153.17	153.17	yes	316.56
					DD050118mrCtM003C11	mai>acp	23.2	65.98	65.98	yes	219.62
					DD050118mrCtM003C22	mai>per	n/a	0.73	0.73	no	24.95
					DD050118mrCtM003C23	mai>per	n/a	7.95	7.95	no	18.05
					DD050118mrCtM003C24	mai>per	n/a	2.69	2.69	no	75.11
					DD050118mrCtM003C25	mai>per	n/a	4.09	4.09	no	30.56
					DD050118mrCtM003C26	mai>per	n/a	1.63	1.63	no	35.83
					DD050118mrCtM003C27	mai>per	n/a	2.16	2.16	no	77.34
					DD050118mrCtM003C28	mai>per	n/a	22.12	22.12	no	88.21
					DD050118mrCtM003C29	mai>per	n/a	-4.33	0	no	18.15
					DD050118mrCtM003C30	mai>per	n/a	6.97	6.97	no	22.22
					DD050118mrCtM003C31	mai>per	n/a	0.39	0.39	no	36.26
					DD050118mrCtM003C32	mai>per	n/a	13.35	13.35	no	50.46
					mai2CtM014C08	mai>per	n/a	2.88	2.88	no	31.86
					mai2CtM014C09	mai>per	n/a	-4.17	0	no	18.29
					mai2CtM014C10	mai>per	n/a	-4.29	0	no	67.63
					mai2CtM014C11	mai>per	n/a	-3.86	0	no	70.69
					mai2CtM014C12	mai>per	n/a	-5.63	0	no	15.3
					mai2CtM014C13	mai>per	n/a	-4.59	0	no	29.36
						mai>per	n/a	died	died	no
					mai2CtM014C15	mai>per	n/a	31.54	31.54	no	150
					mai2CtM014C16	mai>per	n/a	3.52	3.52	no	82.65
					mai2CtM014C17	mai>per	n/a	-5.02	0	no	92.07
					mai2CtM014C18	mai>per	n/a	-1.05	0	no	39.87
					mai2CtM014C19	mai>per	n/a	-11.16	0	no	1.93
					mai2CtM014C20	mai>per	n/a	-2.46	0	no	24.84
					mai2CtM015C15	mai>per	n/a	25.62	25.62	no	194.31
					mai2CtM015C16	mai>per	n/a	-0.23	0	no	53.8
					mai2CtM015C17	mai>per	n/a	-3.03	0	no	66.59
					mai2CtM015C18	mai>per	n/a	13.01	13.01	no	81.58
					mai2CtM015C19	mai>per	n/a	-9.09	0	no	20.91
					mai2CtM015C20	mai>per	n/a	-1.33	0	no	28.93
					mai2CtM015C21	mai>per	n/a	-5.42	0	no	29.21
					mai2CtM015C22	mai>per	n/a	6.33	6.33	no	45.58
					mai2CtM015C23	mai>per	n/a	-11.16	0	no	32.54
					mai2CtM015C24	mai>per	n/a	3.51	3.51	no	23.6
					mai2CtM015C25	mai>per	n/a	-11.16	0	no	50.22
					mai2CtM015C26	mai>per	n/a	0.84	0.84	no	27.01
					mai2CtM015C27	mai>per	n/a	3.07	3.07	no	24.05
					mai2CtM015C28	mai>per	n/a	-8.44	0	no	116.3
					mai1791CtM004C20	mai>per	n/a	7.88	7.88	no	72.58
					mai1791CtM004C21	mai>per	n/a	-6.82	0	no	101.42
					mai1791CtM004C22	mai>per	n/a	0.84	0.84	no	202.25
					mai1791CtM004C23	mai>per	n/a	-4.12	0	no	87.6
					mai1791CtM004C24	mai>per	n/a	2.99	2.99	no	58.1
					mai1791CtM004C25	mai>per	n/a	6.91	6.91	no	49.43
					mai1791CtM004C26	mai>per	n/a	7.03	7.03	no	32.29
					mai1791CtM004C27	mai>per	n/a	2.78	2.78	no	51.81
					mai1791CtM004C28	mai>per	n/a	-2.69	0	no	99.28
					mai1791CtM004C29	mai>per	n/a	-1.31	0	no	70.26
					mai1791CtM004C30	mai>per	n/a	10.71	10.71	no	54.59
					mai1791CtM004C31	mai>per	n/a	-6.54	0	no	45.17
					mai1791CtM004C32	mai>per	n/a	7.38	7.38	no	16.1
					mai1791CtM005C19	mai>per	n/a	0.62	0.62	no	54.47
					mai1791CtM005C20	mai>per	n/a	2.57	2.57	no	83.89
					mai1791CtM005C21	mai>per	n/a	12.24	12.24	no	67.57
					mai1791CtM005C22	mai>per	n/a	21.34	21.34	no	43.19
					mai1791CtM005C23	mai>per	n/a	-11.16	0	no	28.87
					mai1791CtM005C24	mai>per	n/a	-11.16	0	no	24.72
					mai1791CtM005C25	mai>per	n/a	3.86	3.86	no	131.57
					mai1791CtM005C26	mai>per	n/a	7.86	7.86	no	99.93
					mai1791CtM005C27	mai>per	n/a	5.19	5.19	no	16.24
					mai1791CtM005C28	mai>per	n/a	-7.77	0	no	48.62
					mai1791CtM005C29	mai>per	n/a	1.24	1.24	no	149.81
					mai1791CtM005C30	mai>per	n/a	8.31	8.31	no	81.48
					mai1791CtM005C31	mai>per	n/a	2.81	2.81	no	50.06
					mai1791CtM005C32	mai>per	n/a	4.3	4.3	no	30.83
					DD050118mrCtM003C12	mai>tim	n/a	4.73	4.73	no	25.08
					DD050118mrCtM003C13	mai>tim	n/a	-0.59	0	no	39.98
					DD050118mrCtM003C14	mai>tim	n/a	35.86	35.86	no	66.35
					DD050118mrCtM003C15	mai>tim	n/a	58.1	58.1	no	176.23
					DD050118mrCtM003C16	mai>tim	n/a	16.95	16.95	no	24.55
					DD050118mrCtM003C17	mai>tim	n/a	35.85	35.85	no	62.55
					DD050118mrCtM003C18	mai>tim	n/a	6.82	6.82	no	48.43
					DD050118mrCtM003C19	mai>tim	n/a	9.12	9.12	no	54.27
					DD050118mrCtM003C20	mai>tim	n/a	-5.76	0	no	65.64
					DD050118mrCtM003C21	mai>tim	n/a	4.37	4.37	no	33.17
					mai2CtM014C21	mai>tim	n/a	-11.16	0	no	37.32
					mai2CtM014C22	mai>tim	n/a	-0.74	0	no	23.66
					mai2CtM014C23	mai>tim	n/a	-6.79	0	no	48.81
					mai2CtM014C24	mai>tim	n/a	-8.28	0	no	68.33
					mai2CtM014C25	mai>tim	n/a	7.5	7.5	no	66.14
					mai2CtM014C26	mai>tim	n/a	-3.55	0	no	34.27
					mai2CtM014C27	mai>tim	n/a	-0.65	0	no	116.94
					mai2CtM014C28	mai>tim	n/a	-11.16	0	no	55.26
					mai2CtM014C29	mai>tim	n/a	26.34	26.34	no	224.37
					mai2CtM014C30	mai>tim	n/a	-11.16	0	no	47.85
					mai2CtM014C31	mai>tim	n/a	7.21	7.21	no	34.33
					mai2CtM014C32	mai>tim	n/a	-8.12	0	no	21.87
					mai2CtM015C01	mai>tim	n/a	-11.16	0	no	24.65
					mai2CtM015C02	mai>tim	n/a	-11.16	0	no	43.43
					mai2CtM015C03	mai>tim	n/a	-11.16	0	no	40.97
					mai2CtM015C04	mai>tim	n/a	5.06	5.06	no	22.1
					mai2CtM015C05	mai>tim	n/a	-8.7	0	no	12.7
					mai2CtM015C06	mai>tim	n/a	2.48	2.48	no	90.19
					mai2CtM015C07	mai>tim	n/a	-8.75	0	no	39.04
					mai2CtM015C08	mai>tim	n/a	-6.62	0	no	32.01
					mai2CtM015C09	mai>tim	n/a	-8.71	0	no	25.63
					mai2CtM015C10	mai>tim	n/a	-6.31	0	no	42.56
					mai2CtM015C11	mai>tim	n/a	9.99	9.99	no	65.51
					mai2CtM015C12	mai>tim	n/a	-11.16	0	no	9.35
					mai2CtM015C13	mai>tim	n/a	5.69	5.69	no	34.85
					mai2CtM015C14	mai>tim	n/a	7.72	7.72	no	85.57
					mai1791CtM004C01	mai>tim	n/a	26.06	26.06	no	98.71
					mai1791CtM004C02	mai>tim	n/a	3.79	3.79	no	103
					mai1791CtM004C03	mai>tim	n/a	-0.54	0	no	91.96
					mai1791CtM004C04	mai>tim	n/a	20.41	20.41	no	142.94
					mai1791CtM004C05	mai>tim	n/a	-1.43	0	no	50.65
					mai1791CtM004C06	mai>tim	n/a	-11.16	0	no	81.64
					mai1791CtM004C07	mai>tim	n/a	9.73	9.73	no	41.78
					mai1791CtM004C08	mai>tim	n/a	12.93	12.93	no	56.46
					mai1791CtM004C09	mai>tim	n/a	15.67	15.67	no	29.43
					mai1791CtM004C10	mai>tim	n/a	-9.77	0	no	23
					mai1791CtM004C11	mai>tim	n/a	1.52	1.52	no	29.68
					mai1791CtM004C12	mai>tim	n/a	10.11	10.11	no	107.6
					mai1791CtM005C01	mai>tim	n/a	-0.49	0	no	58.64
					mai1791CtM005C02	mai>tim	n/a	11.48	11.48	no	94.16
					mai1791CtM005C03	mai>tim	n/a	-4.82	0	no	33.36
					mai1791CtM005C04	mai>tim	n/a	-9.2	0	no	23.67
					mai1791CtM005C05	mai>tim	n/a	8.08	8.08	no	73.65
					mai1791CtM005C06	mai>tim	n/a	4.87	4.87	no	25.19
					mai1791CtM005C07	mai>tim	n/a	-11.16	0	no	39.83
					mai1791CtM005C08	mai>tim	n/a	-8.69	0	no	32.45
					mai1791CtM005C09	mai>tim	n/a	2.51	2.51	no	26.17
					mai1791CtM005C10	mai>tim	n/a	3.49	3.49	no	22.17
					mai1791CtM005C11	mai>tim	n/a	35.5	35.5	no	97.53
					mai1791CtM005C12	mai>tim	n/a	12.36	12.36	no	26.68
					mai1791CtM005C13	mai>tim	n/a	-2.67	0	no	60.2

## Sheet: Fig. 3 Mai179-Gal4 IF
Figure 3 Mai179>CRISPR immunofluorescence quantification
Fig. 3E,F: Individual nuclei, divided by brain
Order of display (sample number):			5, 7, 17, 13, 11, 18, 2, 6, 16, 1, 8, 3, 14, 12, 4, 9, 10, 15																9, 6, 10, 11, 3, 12, 1, 2, 13, 15, 4, 16, 14, 5, 7, 8																	9, 8, 15, 2, 5, 1, 7, 14, 10, 6, 12, 11, 4, 13, 3
Fig. 3E: PERIOD immunofluorescence
Mai179>acp 1	Mai179>acp 2	Mai179>acp 3	Mai179>acp 4	Mai179>acp 5	Mai179>acp 6	Mai179>acp 7	Mai179>acp 8	Mai179>acp 9	Mai179>acp 10	Mai179>acp 11	Mai179>acp 12	Mai179>acp 13	Mai179>acp 14	Mai179>acp 15	Mai179>acp 16	Mai179>acp 17	Mai179>acp 18		Mai179>per 1	Mai179>per 2	Mai179>per 3	Mai179>per 4	Mai179>per 5	Mai179>per 6	Mai179>per 7	Mai179>per 8	Mai179>per 9	Mai179>per 10	Mai179>per 11	Mai179>per 12	Mai179>per 13	Mai179>per 14	Mai179>per 15	Mai179>per 16		Mai179>tim 1	Mai179>tim 2	Mai179>tim 3	Mai179>tim 4	Mai179>tim 5	Mai179>tim 6	Mai179>tim 7	Mai179>tim 8	Mai179>tim 9	Mai179>tim 10	Mai179>tim 11	Mai179>tim 12	Mai179>tim 13	Mai179>tim 14
109.991	102.73	92.773	133.81	118.35	81.198	101.93	130.84	118.17	88.588	155.45	69.208	73.734	101.19	74.649	103.17	160.77	126.43		-3.417	-7.984	-3.958	1.063	-12.658	-5.593	-7.158	-3.44	27.164	-5.643	-5.042	-4.645	-7.251	-7.717	4.928	-2.435		9.058	-1.985	-7.369	0.01	14.386	2.773	1.747	20.262	8.238	1.642	0.218	14.967	-2.391	0.677
75.47	126.4	116.15	85.756	97.698	80.704	68.061	87.374	47.301	85.558	100.74	86.275	129.46	74.678	124.13	145.87	109.2	98.243		-5.111	-5.09	16.07	-5.063	-1.889	-4.875	-5.18	-6.765	84.213	-0.696	-6.213	-4.762	-9.729	0.397	0.043	-4.488		2.497	-2.067	-1.033	4.909	8.853	-5.085	1.938	-0.315	23.084	1.272	0.705	-1.276	-0.763	10.363
86.222	81.713	100.47	71.085	62.75	126.97	123.73	91.389	77.18	80.179	100.18	59.445	86.444	66.917	85.044	95.062	80.162	109.14		7.703	-2.746	64.253	-1.899	-2.676	-3.166	-8.55	-4.618	76.365	-2.563	-10.119	-6	-5.959	-6.34	-4.606	-1.189		6.611	59.367	3.687	-2.14	1.295	2.518	0.517	-3.427	93.089	20.39	16.129	-1.256	-0.657	14.438
87.628	90.426	86.349	99.107	103.08	90.285	60.765	70.204	101.86	99.317	30.394	84.41	105.93	61.428	65.074	93.198	135.91	131.12		-1.756	-6.714	-1.628	0.134	-4.437	-7.916	-1.756	-4.28	19.189	-1.005	-2.938	-1.84	-3.027	3.596	-3.668	-3.329		4.633	32.562	-1.239	-0.248	7.385	-1.171	1.775	-2.555	3.661	-0.621	-3.483	6.914	-1.114	0.655
98.985	104.07	101.39	63.511	111.22	73.623	107.79	54.658	52.879	104.29	59.858	84.411	68.394	58.307	67.898	79.293	86.851	81.796		-3.03	-4.431	0.293	-1.585	-2.282	-3.267	-2.766	-4.226	-0.289	-4.121	73.058	1.782	92.339	1.442	0.88	-1.253		2.616	-1.008	2.566	-2.992	-2.063	-1.684	-1.774	93.31	4.963	-2.15	-1.858	-10.932	6.42	-0.769
89.208	87.094	61.56	79.586	103.17	71.283	80.467	43.036	49.04	69.538	66.432	65.841	68.12	58.378	47.067	69.004	68.726	77.7		3.228	0.676	-1.08	-2.113	-5.244	-4.439	-3.103	-7.026	-5.992	-4.038	72.836	-11.331	-4.849	-2.331	-5.962	-4.271		-2.304	-0.949	2.526	-4.15	-0.824	0.329	-1.221	2.005	5.935	-2.234	-0.748	-10.843	0.11	0.076
107.109	92.658	98.828	63.49	87.835	52.333	76.093	48.257	60.431	63.084	91.75	62.721	66.092	65.342	54.884	77.169	75.223	74.885		0.933	-4.258	-1.855	-6.268	-7.385	-5.608	-4.984	-1.32	-3.827	-3.517	-3.159	-0.811	-4.659	-3.14	-4.135	-6.224		-2.259	-1.183	4.681	-2.818	0.684	5.269	-5.256	10.234	-0.741	0.712	-0.178	0.687	-2.698	-1.133
86.314	70.391	55.614	63.297	132.92	84.426	89.151	67.19	64.663	75.062	100.12	74.649	63.92	74.916	101.59	74.927	80.536	62.32		-4.976	1.211	-0.417	-5.445	-0.686	-2.153	-5.587	-2.106	-6.967	-6.048	-1.709	-3.081	-6.414	-3.629	-1.455	-6.169		-3.409	-0.776	-2.266	6.5	-1.835	5.413	-6.058	3.284	-1.541	-4.985	-6.152	0.029	-0.853	-3.876
52.443	69.913	47.075	81.425	92.435	85.79	110.61	99.898	66.009	73.893	111.52	77.392	90.778	152.27	70.247	104.53	100	97.925		-0.505	-0.565	-2.686	10.693	-1.763	-1.213	-1.454	-3.736	-5.132	-3.342	1.212	-9.904	-4.807	-2.497	-4.633	-5.922		3.652	1.178	-1.909	-0.126	1.718	-0.256	-1.616	1.704	11.428	-3.053	-4.122	-1.758	-3.713	12.822
65.227	52.897	95.235	75.596	123.48	143.94	87.024	87.118	99.346	68.694	108.86	119.99	97.5	86	72.704	143.56	91.488	108.86		25.317	-7.406	-1.449	-7.668	-2.909	73.186	-6.584	-9.156	-2.347	87.018	-4.361	-9.781	-7.889	-3.261	9.636	-8.158		1.339	-1.05	11.569	-4.98	-1.447	0.528	-2.076	-0.298	6.544	-1.324	0.44	-0.955	8.22	-3.274
53.899	60.721	111.33	84.762	74.41	70.86	87.144	136.53	142.91	82.4	129.13	91.815	93.511	84.696	56.75	90.918	72.338	52.555		51.941	-2.898	-2.379	-5.036	-4.017	57.76	-3.414	-3.599	-1.746	-5.819	-5.903	-2.249	-5.774	-3.921	-1.849	-3.117			61.379	-2.227	-5.774	-2.029	1.443	5.865	2.305	82.078	-0.594	-0.698	4.616	-1.773	2.025
61.266	71.068	108	123.48	71.883	98.609	103.42	118.21	78.185	82.6	121.44	105.66	107.56	69.336	54.167	76.756	95.133	78.459		-4.436	-2.708	-5.058	4.088	-3.816	-0.198	-3.763	-10.393	-2.685	0.884	-0.199	82.731	-0.245	-0.29	-5.324	-2.289			4.49	-0.025	-1.839	1.971	-1.389	6.298	2.706	68.887	2.708	4.738	3.733	0.144	-3.618
78.028	149.76	121.04	39.015	68.071	61.594	104.88	68.596	64.254	97.768	88.972	69.659	113.69	82.88	51.253	104.18	85.035	100.24		7.088	61.675	-2.36	-1.377	-8.73	-5.904		-9.311	-7.293	-3.236	1.113	-3.049	-2.039	-4.895		-4.921			-1.943	-3.403	3.656	0.629	4.069	-1.758		-8.41	2.239	2.975	7.082	0.923	0.515
82.793	94.38	66.746	87.164	87.98	63.732	72.24	72.949	59.971	54.945	85.26	86.88	113.17	87.159	64.51	73.493	79.967	82.244		-4.259	1.957	-4.222	-1.691	-3.878	-5			-3.78		3.346	-1.258	-2.106	-3.786		-5.089			-1.106	-0.838			1.368	-0.79		4.556	2.513	2.008	5.865	-0.139	-2.898
109.789	83.149	56.516	63.07	87.662	68.338	80.418	62.525	67.96	73.751	63.072	64.971	79.198	86.448		63.796	76.65	81.791		-3.57	-3.039	-2.976	-3.281	-5.01	-2.717			-1.956		-2.587	-0.089	-2.755	1.396		-3.207			-0.864	-2.93			3.219	3.355		12.961	1.86	1.226	-8.574	0.054	0.078
90.772	122.7	79.76	72.301		50.333	100.96	124.82	59.923	61.165	87.287	85.141	119.46	91.371		64.707		73.173		-1.189	-1.939	-3.023	-6.401	-5.606						-5.617	-2.783	28.662	-4.294					2.519	-0.385			-2.139	4.771		-4.527	-0.236	-0.183		10.831	13.316
106.055	91.519	92.791	53.229		101.33		78.399	54.926	51.613		86.807				53.734		53.664			-2.047		-3.875	-6.102						-4.899		-3.982	-3.707									-0.418	0.989			1.2	0.449
91.985	88.72	75.782						104.47	68.908						83.009		133.2			-2.557		-0.794							1.995		-10.898	-2.683													-3.761	-4.121
76.099	100.09	87.989																											-6.971
60.512	51.515	97.183																											-4.682
69.935	126.58	119.5
72.586	52.402	84.385
58.71	70.094	78.138
74.808	50.793	71.012
Fig. 3F: TIMELESS immunofluorescence
Mai179>acp 1	Mai179>acp 2	Mai179>acp 3	Mai179>acp 4	Mai179>acp 5	Mai179>acp 6	Mai179>acp 7	Mai179>acp 8	Mai179>acp 9	Mai179>acp 10	Mai179>acp 11	Mai179>acp 12	Mai179>acp 13	Mai179>acp 14	Mai179>acp 15	Mai179>acp 16	Mai179>acp 17	Mai179>acp 18		Mai179>per 1	Mai179>per 2	Mai179>per 3	Mai179>per 4	Mai179>per 5	Mai179>per 6	Mai179>per 7	Mai179>per 8	Mai179>per 9	Mai179>per 10	Mai179>per 11	Mai179>per 12	Mai179>per 13	Mai179>per 14	Mai179>per 15	Mai179>per 16		Mai179>tim 1	Mai179>tim 2	Mai179>tim 3	Mai179>tim 4	Mai179>tim 5	Mai179>tim 6	Mai179>tim 7	Mai179>tim 8	Mai179>tim 9	Mai179>tim 10	Mai179>tim 11	Mai179>tim 12	Mai179>tim 13	Mai179>tim 14
106.02	132.61	87.369	125.66	89.44	95.937	82.574	113.38	95.58	74.945	118.99	65.547	85.349	97.333	78.659	92.151	135.97	83.366		28.44	25.037	17.763	34.546	9.781	14.96	19.723	29.69	79.226	18.491	27.673	30.434	13.58	14.538	31.164	26.452		5.66	1.37	-5.023	7.79	43	9.629	7.269	48.505	11.451	7.344	5.776	14.572	-1.461	1.416
83.538	118.6	89.737	92.231	83.738	98.151	74.157	82.426	59.512	81.284	83.645	59.688	110.17	87.881	102.32	121.82	120.79	90.537		24.24	26.515	42.246	30.213	32.212	25.009	29.41	28.287	75.44	28.954	23.948	25.384	14.589	36.671	21.789	35.985		10.192	2.79	4.832	10.978	4.39	4.965	5.289	7.964	55.849	4.463	5.669	3.171	3.882	5.457
99.263	107.51	102.68	80.538	91.141	125.04	112.24	96.774	68.333	78.174	115.9	63.312	100.32	100	84.167	82.734	85.032	91.275		29.84	27.546	50.525	34.174	29.496	24.177	33.66	31.671	62.302	22.424	14.25	23.705	17.781	19.847	29.188	38.263		30.945	36.211	-2.354	-1.328	0.294	3.774	-0.561	1.542	55.116	40.779	42.916	2.936	1.526	19.588
65.607	64.297	52.656	69.901	92.236	91.418	76.113	42.853	60.266	71.897	39.05	57.93	70.97	57.384	43.904	53.715	88.863	80.516		31.88	21.498	20.843	28.866	15.211	20.038	24.349	29.32	36.76	30.676	21.687	28.687	16.867	28.849	27.947	27.443		7.38	16.987	-0.937	2.109	5.354	0.952	3.872	-0.405	8.245	4.882	2.646	-1.692	1.68	1.298
80.988	80.635	62.082	42.68	106.29	94.211	87.27	53.61	41.594	81.819	63.178	75.989	63.755	58.049	54.706	61.219	80.702	71.324		15.36	26.16	41.471	21.719	43	32.587	31.037	30.518	36.336	30.833	52.271	36.669	67.201	21.899	36.384	37.927		6.898	0.554	4.629	1.992	0.241	2.285	6.373	94.164	15.832	-1.005	-5.235	-6.887	6.55	-1.618
64.233	54.477	54.319	44.053	98.776	68.951	81.077	36.325	52.333	56.816	53.381	63.517	53.862	53.764	50.734	52.478	72.967	77.981		26.53	21.108	37.353	31.078	27.102	25.457	38.717	21.677	25.899	30.412	53.302	32.537	30.236	26.591	23.837	36.259		-1.023	0.173	4.005	2.686	1.939	1.403	-0.095	2.508	7.159	-0.043	-3.327	-7.07	-1.448	0.05
81.93	73.618	91.664	45.408	102.66	66.573	85.524	48.368	52.573	68.364	69.902	58.254	70.024	61.556	53.085	61.541	78.245	69.516		10.24	27.223	33.909	23.732	23.221	30.454	13.933	21.36	30.323	34.662	21.267	28.213	34.841	29.971	29.347	27.781		-2.163	-1.237	4.295	-0.426	6.164	23.926	-3.768	9.297	1.157	3.572	3.427	0.421	0.556	0.647
78.31	99.782	42.942	44.963	107.28	80.781	85.025	53.754	57.677	64.109	86.6	73.378	68.218	74.711	70.295	61.895	70.614	63.018		15.51	32.464	32.92	23.514	25.729	32.062	19.294	22.44	22.707	17.585	26.36	32.834	32.671	26.07	27.691	21.667		-3.449	1.575	0.187	8.125	2.285	4.068	-5.894	5.38	6.325	-4.496	-4.507	5.163	-0.595	-3.786
61.067	76.841	47.918	85.925	100.13	89.986	96.938	88.541	52.738	63.917	104.32	63.808	83.198	133.71	56.58	79.084	78.63	87.26		25.87	19.273	27.393	20.681	33.795	24.057	19.188	16.533	24.83	27.141	34.822	9.446	31.609	32.604	24.164	32.102		8.87	6.754	0.347	8.336	1.145	5.381	-2.101	0.034	20.266	-3.947	-7.995	2.824	-3.009	16.822
79.207	67.571	76.365	88.342	86.948	120.49	81.097	89.96	89.961	59.458	76.548	85.131	87.552	67.304	55.297	125.1	61.511	100.11		46.688	22.875	26.614	27.407	23.205	61.621	25.609	29.586	23.408	69.654	34.492	31.723	18.029	17.846	51.141	32.485		3.864	7.226	18.8	-2.391	3.011	6.915	4.645	0.666	4.967	4.046	-0.31	4.67	5.54	0.008
66.39	63.466	77.191	86.226	75.89	75.382	84.51	112.17	113.74	70.178	98.014	95.097	80.63	75.42	57.144	80.307	64.778	44.203		47.563	28.487	21.835	22.373	21.58	44.556	30.489	28.844	30.793	24.471	20.512	29.503	23.169	26.25	34.445	25.131			36.652	2.014	-1.621	0.043	4.197	28.241	3.319	49.14	4.528	0.407	8.287	4.744	4.725
97.043	65.311	70.385	112.02	58.164	79.436	105.32	80.575	76.521	52.389	90.328	105.5	95.149	38.305	52.052	75.539	81.347	52.396		26.072	31.111	26.745	35.135	23.488	33.276	24.321	24.593	22.893	44.811	29.784	58.981	28.067	36.547	24.864	26.988			8.027	1.328	-0.557	1.463	1.268	31.26	13.967	42.203	9.921	10.236	11.432	0.366	0.193
95.908	137.89	90.191	37.597	70.498	68.058	115.53	72.736	54.184	62.574	66.791	70.908	105.78	65.244	50.596	63.309	83.03	78.163		25.782	53.239	33.591	18.17	35.041	32.955		21.945	21.048	37.25	35.216	33.683	21.356	19.598		12.503			-1.052	-0.381	17.192	21.157	6.27	-0.283		-7.73	1.895	6.004	12.408	9.749	1.277
89.039	117.83	61.342	89.511	82.169	64.206	74.88	54.973	54.452	51.228	78.19	77.384	85.426	78.234	53.432	59.821	79.682	91.909		32.782	30.027	36.111	28.169	36.502	22.932			26.887		34.787	38.205	19.077	28.13		27.927			-1.846	-0.873			2.75	9.862		9.378	6.666	6.624	26.153	0.75	1.141
104.93	95.429	65.116	63.047	73.197	65.209	67.329	56.19	64.609	51.698	55.635	55.726	60.715	91.855		56.507	66.438	96.173		30.089	35.035	34.798	27.74	27.962	35.971			20.011		26.982	45.685	26.953	27.262		36.284			1.387	-2.907			3.636	5.108		32.125	2.597	-1.414	-7.063	-2.846	1.899
66.643	76.105	48.031	63.359		48.143	99.074	100.29	51.36	48.996	90.188	58.462	95.75	89.125		48.169		87.418		21.778	37.744	29.485	24.314	24.439						35.735	41.03	53.547	26.596					3.722	2.681			-0.861	26.571		-3.851	5.027	2.984		10.845	22.96
78.352	56.823	54.557	34.387		87.022		81.13	52.297	50.247		74.005				63.953		70.379			33.823		34.261	22.965						32.188		27.391	29.457									0.133	1.153			1.585	2.324
63.418	65.373	43.525						66.335	34.899						64.106		83.577			26.939		30.252							36.682		18.818	11.283													1.524	-1.019
55.304	71.164	61.314																											23.769
73.423	55.328	92.718																											27.052
88.657	99.312	94.308
72.786	44.047	101.73
69.332	67.977	67.791
77.285	57.621	71.898
Fig. 3G,H: Average fluorescence intensity per brain of GFP+ nuclei
Fig. 3G: PERIOD immunofluorescence
Mai179>acp 1	81.0764		Mai179>per 1	3.99756		Mai179>tim 1	2.2434
Mai179>acp 2	87.1573		Mai179>per 2	0.61872		Mai179>tim 2	9.28525
Mai179>acp 3	87.7337		Mai179>per 3	2.97031		Mai179>tim 3	0.08781
Mai179>acp 4	78.8044		Mai179>per 4	-2.02878		Mai179>tim 4	-0.76862
Mai179>acp 5	94.8631		Mai179>per 5	-4.65224		Mai179>tim 5	2.20946
Mai179>acp 6	82.6678		Mai179>per 6	5.2598		Mai179>tim 6	0.86982
Mai179>acp 7	90.9181		Mai179>per 7	-4.52492		Mai179>tim 7	0.39447
Mai179>acp 8	84.8235		Mai179>per 8	-5.38277		Mai179>tim 8	10.7679
Mai179>acp 9	76.0828		Mai179>per 9	10.9945		Mai179>tim 9	19.3878
Mai179>acp 10	76.7421		Mai179>per 10	3.68262		Mai179>tim 10	0.86544
Mai179>acp 11	93.7796		Mai179>per 11	4.45805		Mai179>tim 11	0.40806
Mai179>acp 12	80.8985		Mai179>per 12	1.43313		Mai179>tim 12	0.55327
Mai179>acp 13	92.3094		Mai179>per 13	2.14544		Mai179>tim 13	0.78756
Mai179>acp 14	81.3319		Mai179>per 14	-2.53667		Mai179>tim 14	2.46231
Mai179>acp 15	70.7116		Mai179>per 15	-1.34542		Mai179>tim 15	9.93625
Mai179>acp 16	88.6869		Mai179>per 16	-4.1374
Mai179>acp 17	93.1994
Mai179>acp 18	90.2082
Fig. 3H: TIMELESS immunofluorescence
Mai179>acp 1	79.1114		Mai179>per 1	27.4162		Mai179>tim 1	6.7174
Mai179>acp 2	81.2341		Mai179>per 2	29.228		Mai179>tim 2	7.45581
Mai179>acp 3	71.1593		Mai179>per 3	32.1001		Mai179>tim 3	1.91519
Mai179>acp 4	70.9324		Mai179>per 4	27.5747		Mai179>tim 4	4.06808
Mai179>acp 5	87.9033		Mai179>per 5	26.7488		Mai179>tim 5	6.96046
Mai179>acp 6	83.4701		Mai179>per 6	30.6741		Mai179>tim 6	4.74653
Mai179>acp 7	88.0409		Mai179>per 7	25.8108		Mai179>tim 7	6.87888
Mai179>acp 8	74.3557		Mai179>per 8	25.8818		Mai179>tim 8	15.5784
Mai179>acp 9	64.6702		Mai179>per 9	35.9242		Mai179>tim 9	19.227
Mai179>acp 10	62.3884		Mai179>per 10	32.1049		Mai179>tim 10	4.96322
Mai179>acp 11	80.6661		Mai179>per 11	30.639		Mai179>tim 11	3.62256
Mai179>acp 12	70.802		Mai179>per 12	32.9199		Mai179>tim 12	4.62167
Mai179>acp 13	82.3039		Mai179>per 13	27.5434		Mai179>tim 13	2.30181
Mai179>acp 14	76.8674		Mai179>per 14	25.5561		Mai179>tim 14	4.50481
Mai179>acp 15	61.6407		Mai179>per 15	30.1634		Mai179>tim 15	13.4213
Mai179>acp 16	72.4134		Mai179>per 16	29.6798
Mai179>acp 17	83.2399
Mai179>acp 18	78.8402
[truncated: 1 more columns]

## Sheet: Fig. 3 Mai179-Gal4 IF by type 
Figure 3 Mai179>CRISPR immunofluorescence quantification by cell type
Order of display (sample number):			5, 7, 17, 13, 11, 18, 2, 6, 16, 1, 8, 3, 14, 12, 4, 9, 10, 15																9, 6, 10, 11, 3, 12, 1, 2, 13, 15, 4, 16, 14, 5, 7, 8																	9, 8, 15, 2, 5, 1, 7, 14, 10, 6, 12, 11, 4, 13, 3
figure supplement 4A,B: LNd Individual nuclei, divided by brain
Fig. 3--figure supplement 4A: PERIOD immunofluorescence LNd
Mai179>acp 1	Mai179>acp 2	Mai179>acp 3	Mai179>acp 4	Mai179>acp 5	Mai179>acp 6	Mai179>acp 7	Mai179>acp 8	Mai179>acp 9	Mai179>acp 10	Mai179>acp 11	Mai179>acp 12	Mai179>acp 13	Mai179>acp 14	Mai179>acp 15	Mai179>acp 16	Mai179>acp 17	Mai179>acp 18		Mai179>per 1	Mai179>per 2	Mai179>per 3	Mai179>per 4	Mai179>per 5	Mai179>per 6	Mai179>per 7	Mai179>per 8	Mai179>per 9	Mai179>per 10	Mai179>per 11	Mai179>per 12	Mai179>per 13	Mai179>per 14	Mai179>per 15	Mai179>per 16		Mai179>tim 1	Mai179>tim 2	Mai179>tim 3	Mai179>tim 4	Mai179>tim 5	Mai179>tim 6	Mai179>tim 7	Mai179>tim 8	Mai179>tim 9	Mai179>tim 10	Mai179>tim 11	Mai179>tim 12	Mai179>tim 13	Mai179>tim 14
109.991	102.73	92.773	133.81	87.835	81.198	101.93	130.84	118.17	88.588	155.45	69.208	73.734	101.19	74.649	103.17	160.77	126.43		-3.417	-7.984	-1.449	1.063	-12.658	-5.593	-7.158	-4.226	-5.132	-5.643	-5.042	-4.645	-7.251	-7.717	-4.135	-2.435		9.058	-1.985	-7.369	0.01	14.39	2.773	1.747	20.262	8.238	1.642	0.218	14.967	-2.391	0.677
75.47	126.4	116.15	85.756	132.92	80.704	68.061	87.374	47.301	85.558	100.74	86.275	129.46	74.678	124.13	145.87	109.2	98.243		-5.111	-5.09	-2.379	-5.063	-1.889	-4.875	-5.18	-7.026	-2.347	-0.696	-6.213	-4.762	-9.729	0.397	-1.455	-4.488		2.497	-2.067	-1.033	4.909	8.853	-5.085	1.938	-0.315	23.084	1.272	0.705	-1.276	-0.763	10.363
86.222	81.713	100.47	71.085	92.435	126.97	123.73	91.389	77.18	80.179	100.18	59.445	86.444	66.917	85.044	95.062	80.162	109.14		7.703	-2.746		-1.899	-2.676	-5.608	-8.55			-3.517	-10.119	-6	-5.959	-6.34		-1.189		-3.409	1.178	3.687	-2.14	1.295	2.518	0.517	10.234	-1.541	20.39	16.129	-1.758	-0.657	14.438
78.028	149.76	121.04	81.425		85.79	110.61	99.898	99.346	68.694	111.52	119.99	97.5	152.27	101.59	143.56		108.86		-1.756	-7.406		-7.668	-1.763	-2.153	-5.587			-6.048	-0.199	-9.904	-7.889	3.596		-5.922			-1.05	-1.909	6.5	0.684	0.528	-2.076	3.284	11.428	-1.324	0.44	-0.955	8.22	-3.274
82.793	94.38	66.746	75.596		143.94	87.024	87.118	142.91	82.4	108.86	91.815	93.511	86	70.247	90.918		52.555		-3.03	-2.898		-5.036	-2.909		-1.454			-3.342	1.113	-9.781	-5.774	-3.921		-8.158				11.57	-0.126	-1.835	1.443	5.865			-0.594	-0.698	4.616	-1.773	2.025
109.789	83.149	56.516	84.762		70.86	87.144	136.53	78.185	82.6	129.13	105.66		84.696	72.704	76.756		78.459		3.228	-2.708		4.088	-4.017						3.346		-0.245	-0.29		-3.117				-2.227			-1.389	6.298			2.708	4.738			-3.618
			123.48																0.933													-4.895
																			-4.976
Fig. 3--figure supplement 4B: TIMELESS immunofluorescence LNd
Mai179>acp 1	Mai179>acp 2	Mai179>acp 3	Mai179>acp 4	Mai179>acp 5	Mai179>acp 6	Mai179>acp 7	Mai179>acp 8	Mai179>acp 9	Mai179>acp 10	Mai179>acp 11	Mai179>acp 12	Mai179>acp 13	Mai179>acp 14	Mai179>acp 15	Mai179>acp 16	Mai179>acp 17	Mai179>acp 18		Mai179>per 1	Mai179>per 2	Mai179>per 3	Mai179>per 4	Mai179>per 5	Mai179>per 6	Mai179>per 7	Mai179>per 8	Mai179>per 9	Mai179>per 10	Mai179>per 11	Mai179>per 12	Mai179>per 13	Mai179>per 14	Mai179>per 15	Mai179>per 16		Mai179>tim 1	Mai179>tim 2	Mai179>tim 3	Mai179>tim 4	Mai179>tim 5	Mai179>tim 6	Mai179>tim 7	Mai179>tim 8	Mai179>tim 9	Mai179>tim 10	Mai179>tim 11	Mai179>tim 12	Mai179>tim 13	Mai179>tim 14
106.02	132.61	87.369	125.66	102.66	95.937	82.574	113.38	95.58	74.945	118.99	65.547	85.349	97.333	78.659	92.151	135.97	83.366		28.44	25.037	26.614	34.546	9.781	14.96	19.723	30.518	24.83	18.491	27.673	30.434	13.58	14.538	29.347	26.452		5.66	1.37	-5.023	7.79	43	9.629	7.269	48.505	11.451	7.344	5.776	14.572	-1.461	1.416
83.538	118.6	89.737	92.231	107.28	98.151	74.157	82.426	59.512	81.284	83.645	59.688	110.17	87.881	102.32	121.82	120.79	90.537		24.24	26.515	21.835	30.213	32.212	25.009	29.41	21.677	23.408	28.954	23.948	25.384	14.589	36.671	27.691	35.985		10.192	2.79	4.832	10.978	4.39	4.965	5.289	7.964	55.849	4.463	5.669	3.171	3.882	5.457
99.263	107.51	102.68	80.538	100.13	125.04	112.24	96.774	68.333	78.174	115.9	63.312	100.32	100	84.167	82.734	85.032	91.275		29.84	27.546		34.174	29.496	30.454	33.66			34.662	14.25	23.705	17.781	19.847		38.263		-3.449	6.754	-2.354	-1.328	0.294	3.774	-0.561	9.297	6.325	40.779	42.916	2.824	1.526	19.588
95.908	137.89	90.191	85.925		89.986	96.938	88.541	89.961	59.458	104.32	85.131	87.552	133.71	70.295	125.1		100.11		31.88	22.875		27.407	33.795	32.062	19.294			17.585	29.784	9.446	18.029	28.849		32.102			7.226	0.347	8.125	6.164	6.915	4.645	5.38	20.266	4.046	-0.31	4.67	5.54	0.008
89.039	117.83	61.342	88.342		120.49	81.097	89.96	113.74	70.178	76.548	95.097	80.63	67.304	56.58	80.307		44.203		15.36	28.487		22.373	23.205		19.188			27.141	35.216	31.723	23.169	26.25		32.485				18.8	8.336	2.285	4.197	28.241			4.528	0.407	8.287	4.744	4.725
104.93	95.429	65.116	86.226		75.382	84.51	112.17	76.521	52.389	98.014	105.5		75.42	55.297	75.539		52.396		26.53	31.111		35.135	21.58						34.787		28.067	36.547		25.131				2.014			1.268	31.26			9.921	10.236			0.193
			112.02																10.24													19.598
																			15.51
Fig. 3--figure supplement 4C,D: s-LNv Individual nuclei, divided by brain
Fig. 3--figure supplement 4C: PERIOD immunofluorescence s-LNv
Mai179>acp 1	Mai179>acp 2	Mai179>acp 3	Mai179>acp 4	Mai179>acp 5	Mai179>acp 6	Mai179>acp 7	Mai179>acp 8	Mai179>acp 9	Mai179>acp 10	Mai179>acp 11	Mai179>acp 12	Mai179>acp 13	Mai179>acp 14	Mai179>acp 15	Mai179>acp 16	Mai179>acp 17	Mai179>acp 18		Mai179>per 1	Mai179>per 2	Mai179>per 3	Mai179>per 4	Mai179>per 5	Mai179>per 6	Mai179>per 7	Mai179>per 8	Mai179>per 9	Mai179>per 10	Mai179>per 11	Mai179>per 12	Mai179>per 13	Mai179>per 14	Mai179>per 15	Mai179>per 16		Mai179>tim 1	Mai179>tim 2	Mai179>tim 3	Mai179>tim 4	Mai179>tim 5	Mai179>tim 6	Mai179>tim 7	Mai179>tim 8	Mai179>tim 9	Mai179>tim 10	Mai179>tim 11	Mai179>tim 12	Mai179>tim 13	Mai179>tim 14
86.314	70.391	61.56	63.511	97.698	90.285	60.765	54.658	52.879	104.29	30.394	84.411	68.394	61.428	65.074	79.293	86.851	81.796		-4.436	-4.431	0.293	-1.585	-2.282	-3.166	-1.756	-3.44	-0.289	-1.005	-3.159	1.782	-4.849	-2.331	-4.606	-3.329		4.633	-1.008	2.566	-2.992	7.385	-1.171	-1.774	-3.427	3.661	-2.15	-1.858	6.914	0.11	0.076
52.443	69.913	98.828	79.586	62.75	73.623	107.79	43.036	49.04	69.538	59.858	65.841	68.12	58.307	67.898	69.004	68.726	77.7		7.088	0.676	-1.08	-2.113	-5.244	-7.916	-2.766	-6.765	-5.992	-4.121	-1.709	-11.331	-4.659	-3.14	-3.668	-1.253		2.616	-0.949	2.526	-4.15	-2.063	-1.684	-1.221	-2.555	4.963	-2.234	-0.748	-10.932	-2.698	-1.133
65.227	52.897	55.614	63.49	103.08	71.283	80.467	48.257	60.431	63.084	66.432	62.721	66.092	58.378	47.067	77.169	75.223	74.885		-4.259	-4.258	-1.855	-6.268	-7.385	-3.267	-3.103	-4.618	-3.827	-4.038	1.212	-0.811	-6.414	-3.629	0.88	-4.271		-2.304	-1.183	4.681	-2.818	-0.824	0.329	-5.256	93.31	5.935	0.712	-0.178	-10.843	-0.853	-3.876
53.899	60.721	47.075	63.297	111.22	52.333	76.093	67.19	64.663	75.062	91.75	74.649	63.92	65.342	54.884	74.927	80.536	62.32		-3.57	1.211	-0.417	-5.445	-0.686	-4.439	-4.984	-4.28	-6.967	-5.819	-4.361	-3.081	-4.807	-2.497	-5.962	-6.224		-2.259	-0.776	-2.266	-4.98	-1.447	5.269	-6.058	2.005	-0.741	-4.985	-6.152	0.687	-3.713	12.822
61.266	71.068	95.235	39.015	103.17	84.426	89.151	68.596	66.009	73.893	100.12	77.392	90.778	74.916	56.75	104.53	100	97.925		-1.189	-0.565	-2.686	10.693	-8.73	-0.198	-6.584	-9.156	-1.746	0.884	-5.903	-3.049	-2.755	-3.261	-4.633	-6.169		3.652	-1.943	-3.403	-5.774	-2.029	5.413	-1.616	1.704	-8.41	-3.053	-4.122	0.029	0.144	0.515
60.512	51.515	97.183	87.164	74.41	61.594	103.42	72.949	59.971	54.945	121.44	69.659	107.56	69.336	54.167	73.493	95.133	82.244			1.957	-5.058	-1.691	-3.878	-5.904	-3.414	-3.599	-2.685	-3.236	-5.617	-1.258	28.662	-3.786	9.636	-5.089		1.339	-1.106	-0.838	-1.839	1.971	-0.256	-1.758	-0.298	4.556	1.86	1.226	3.733	0.923	-2.898
69.935	126.58	119.5	63.07	71.883	63.732	104.88	62.525	67.96	73.751	88.972	86.88	113.69	82.88	51.253	63.796	85.035	81.791			-3.039	-2.36	-3.281	-5.01	-5	-3.763	-10.393	-7.293		-4.899	-0.089	-3.982	1.396	-1.849	-3.207			-0.864	-2.93	3.656	0.629	3.219	-0.79	2.305	12.961	-0.236	-0.183	7.082	-0.139	0.078
72.586	52.402	84.385	72.301	68.071	68.338	72.24	124.82	59.923	61.165	85.26	64.971	113.17	87.159	64.51	64.707	79.967	73.173			-1.939	-4.222	-6.401	-5.606	-2.717		-9.311	-3.78		1.995	-2.783	-10.898	-4.294	-5.324				2.519	-0.385			-2.139	3.355	2.706	-4.527	1.2	0.449	5.865	0.054	13.316
58.71	70.094	78.138	53.229	87.98	50.333	80.418	78.399	54.926	51.613	63.072	85.141	79.198	86.448		53.734	76.65	53.664			-2.047	-2.976	-3.875	-6.102				-1.956		-6.971			-3.707									-0.418	4.771			-3.761	-4.121	-8.574	10.831
74.808	50.793	71.012		87.662	101.33	100.96		104.47	68.908	87.287	86.807	119.46	91.371		83.009		133.2			-2.557		-0.794							-4.682			-2.683										0.989
Fig. 3--figure supplement 4D: TIMELESS immunofluorescence s-LNv
Mai179>acp 1	Mai179>acp 2	Mai179>acp 3	Mai179>acp 4	Mai179>acp 5	Mai179>acp 6	Mai179>acp 7	Mai179>acp 8	Mai179>acp 9	Mai179>acp 10	Mai179>acp 11	Mai179>acp 12	Mai179>acp 13	Mai179>acp 14	Mai179>acp 15	Mai179>acp 16	Mai179>acp 17	Mai179>acp 18		Mai179>per 1	Mai179>per 2	Mai179>per 3	Mai179>per 4	Mai179>per 5	Mai179>per 6	Mai179>per 7	Mai179>per 8	Mai179>per 9	Mai179>per 10	Mai179>per 11	Mai179>per 12	Mai179>per 13	Mai179>per 14	Mai179>per 15	Mai179>per 16		Mai179>tim 1	Mai179>tim 2	Mai179>tim 3	Mai179>tim 4	Mai179>tim 5	Mai179>tim 6	Mai179>tim 7	Mai179>tim 8	Mai179>tim 9	Mai179>tim 10	Mai179>tim 11	Mai179>tim 12	Mai179>tim 13	Mai179>tim 14
78.31	99.782	54.319	42.68	83.738	91.418	76.113	53.61	41.594	81.819	39.05	75.989	63.755	57.384	43.904	61.219	80.702	71.324		26.072	26.16	41.471	21.719	43	24.177	24.349	29.69	36.336	30.676	21.267	36.669	30.236	26.591	29.188	27.443		7.38	0.554	4.629	1.992	5.354	0.952	6.373	1.542	8.245	-1.005	-5.235	-1.692	-1.448	0.05
61.067	76.841	91.664	44.053	91.141	94.211	87.27	36.325	52.333	56.816	63.178	63.517	53.862	58.049	54.706	52.478	72.967	77.981		25.782	21.108	37.353	31.078	27.102	20.038	31.037	28.287	25.899	30.833	26.36	32.537	34.841	29.971	27.947	37.927		6.898	0.173	4.005	2.686	0.241	2.285	-0.095	-0.405	15.832	-0.043	-3.327	-6.887	0.556	0.647
79.207	67.571	42.942	45.408	92.236	68.951	81.077	48.368	52.573	68.364	53.381	58.254	70.024	53.764	50.734	61.541	78.245	69.516		32.782	27.223	33.909	23.732	23.221	32.587	38.717	31.671	30.323	30.412	34.822	28.213	32.671	26.07	36.384	36.259		-1.023	-1.237	4.295	-0.426	1.939	1.403	-3.768	94.164	7.159	3.572	3.427	-7.07	-0.595	-3.786
66.39	63.466	47.918	44.963	106.29	66.573	85.524	53.754	57.677	64.109	69.902	73.378	68.218	61.556	53.085	61.895	70.614	63.018		30.089	32.464	32.92	23.514	25.729	25.457	13.933	29.32	22.707	24.471	34.492	32.834	31.609	32.604	23.837	27.781		-2.163	1.575	0.187	-2.391	3.011	23.926	-5.894	2.508	1.157	-4.496	-4.507	0.421	-3.009	16.822
97.043	65.311	76.365	37.597	98.776	80.781	85.025	72.736	52.738	63.917	86.6	63.808	83.198	74.711	57.144	79.084	78.63	87.26		21.778	19.273	27.393	20.681	35.041	33.276	25.609	29.586	30.793	44.811	20.512	33.683	26.953	17.846	24.164	21.667		8.87	-1.052	-0.381	-1.621	0.043	4.068	-2.101	0.034	-7.73	-3.947	-7.995	5.163	0.366	1.277
73.423	55.328	92.718	89.511	75.89	68.058	105.32	54.973	54.452	51.228	90.328	70.908	95.149	38.305	52.052	59.821	81.347	91.909			30.027	26.745	28.169	36.502	32.955	30.489	28.844	22.893	37.25	35.735	38.205	53.547	28.13	51.141	27.927		3.864	-1.846	-0.873	-0.557	1.463	5.381	-0.283	0.666	9.378	2.597	-1.414	11.432	9.749	1.141
88.657	99.312	94.308	63.047	58.164	64.206	115.53	56.19	64.609	51.698	66.791	77.384	105.78	65.244	50.596	56.507	83.03	96.173			35.035	33.591	27.74	27.962	22.932	24.321	24.593	21.048		32.188	45.685	27.391	27.262	34.445	36.284			1.387	-2.907	17.192	21.157	3.636	9.862	3.319	32.125	5.027	2.984	12.408	0.75	1.899
72.786	44.047	101.73	63.359	70.498	65.209	74.88	100.29	51.36	48.996	78.19	55.726	85.426	78.234	53.432	48.169	79.682	87.418			37.744	36.111	24.314	24.439	35.971		21.945	26.887		36.682	41.03	18.818	26.596	24.864				3.722	2.681			-0.861	5.108	13.967	-3.851	1.585	2.324	26.153	-2.846	22.96
69.332	67.977	67.791	34.387	82.169	48.143	67.329	81.13	52.297	50.247	55.635	58.462	60.715	91.855		63.953	66.438	70.379			33.823	34.798	34.261	22.965				20.011		23.769			29.457									0.133	26.571			1.524	-1.019	-7.063	10.845
77.285	57.621	71.898		73.197	87.022	99.074		66.335	34.899	90.188	74.005	95.75	89.125		64.106		83.577			26.939		30.252							27.052			11.283										1.153
Fig. 3--figure supplement 4E,F: l-LNv Individual nuclei, divided by brain
Fig. 3--figure supplement 4E: PERIOD immunofluorescence l-LNv
Mai179>acp 1	Mai179>acp 2	Mai179>acp 3	Mai179>acp 4	Mai179>acp 5	Mai179>acp 6	Mai179>acp 7	Mai179>acp 8	Mai179>acp 9	Mai179>acp 10	Mai179>acp 11	Mai179>acp 12	Mai179>acp 13	Mai179>acp 14	Mai179>acp 15	Mai179>acp 16	Mai179>acp 17	Mai179>acp 18		Mai179>per 1	Mai179>per 2	Mai179>per 3	Mai179>per 4	Mai179>per 5	Mai179>per 6	Mai179>per 7	Mai179>per 8	Mai179>per 9	Mai179>per 10	Mai179>per 11	Mai179>per 12	Mai179>per 13	Mai179>per 14	Mai179>per 15	Mai179>per 16		Mai179>tim 1	Mai179>tim 2	Mai179>tim 3	Mai179>tim 4	Mai179>tim 5	Mai179>tim 6	Mai179>tim 7	Mai179>tim 8	Mai179>tim 9	Mai179>tim 10	Mai179>tim 11	Mai179>tim 12	Mai179>tim 13	Mai179>tim 14
87.628	90.426	86.349	99.107	118.35	98.609		70.204	101.86	99.317		84.41	105.93			93.198	135.91	131.12		-0.505	-6.714	-3.958	0.134	-4.437	-1.213		-1.32	27.164	-2.563	-2.938	-1.84	-3.027	1.442	4.928	-2.289		6.611	59.37	-1.239	-0.248	1.718	4.069	1.775		93.089	-0.621	-3.483	-1.256	-1.114	0.655
98.985	104.07	101.39		123.48			118.21	64.254	97.768						104.18	91.488	100.24		25.317	61.675	16.07	-1.377	-3.816	73.186		-2.106	84.213	87.018	73.058	-2.249	92.339		0.043	-4.921			32.56	-0.025			1.368			6.544	2.239	2.975		6.42	-0.769
89.208	87.094	111.33														72.338			51.941		64.253			57.76		-3.736	76.365		72.836	82.731	-2.039						61.38							82.078	2.513	2.008
107.109	92.658	108																			-1.628						19.189		-2.587		-2.106						4.49							68.887
90.772	122.7	79.76																			-3.023
106.055	91.519	92.791
91.985	88.72	75.782
76.099	100.09	87.989
Fig. 3--figure supplement 4F: TIMELESS immunofluorescence l-LNv
Mai179>acp 1	Mai179>acp 2	Mai179>acp 3	Mai179>acp 4	Mai179>acp 5	Mai179>acp 6	Mai179>acp 7	Mai179>acp 8	Mai179>acp 9	Mai179>acp 10	Mai179>acp 11	Mai179>acp 12	Mai179>acp 13	Mai179>acp 14	Mai179>acp 15	Mai179>acp 16	Mai179>acp 17	Mai179>acp 18		Mai179>per 1	Mai179>per 2	Mai179>per 3	Mai179>per 4	Mai179>per 5	Mai179>per 6	Mai179>per 7	Mai179>per 8	Mai179>per 9	Mai179>per 10	Mai179>per 11	Mai179>per 12	Mai179>per 13	Mai179>per 14	Mai179>per 15	Mai179>per 16		Mai179>tim 1	Mai179>tim 2	Mai179>tim 3	Mai179>tim 4	Mai179>tim 5	Mai179>tim 6	Mai179>tim 7	Mai179>tim 8	Mai179>tim 9	Mai179>tim 10	Mai179>tim 11	Mai179>tim 12	Mai179>tim 13	Mai179>tim 14
65.607	64.297	52.656	69.901	89.44	79.436		42.853	60.266	71.897		57.93	70.97			53.715	88.863	80.516		25.87	21.498	17.763	28.866	15.211	24.057		21.36	79.226	22.424	21.687	28.687	16.867	21.899	31.164	26.988		30.945	36.211	-0.937	2.109	1.145	6.27	3.872		55.116	4.882	2.646	2.936	1.68	1.298
80.988	80.635	62.082		86.948			80.575	54.184	62.574						63.309	61.511	78.163		46.688	53.239	42.246	18.17	23.488	61.621		22.44	75.44	69.654	52.271	29.503	67.201		21.789	12.503			16.987	1.328			2.75			4.967	1.895	6.004		6.55	-1.618
64.233	54.477	77.191														64.778			47.563		50.525			44.556		16.533	62.302		53.302	58.981	21.356						36.652							49.14	6.666	6.624
81.93	73.618	70.385																			20.843						36.76		26.982		19.077						8.027							42.203
66.643	76.105	48.031																			29.485
78.352	56.823	54.557
63.418	65.373	43.525
55.304	71.164	61.314
[truncated: 1 more columns]

## Sheet: Fig. 4 Pdf-Gal4
Repo-Gal4 driving UAS-cas9 and UAS-acp, UAS-per, or UAS-tim gRNAs					Filename	Genotype	Period (chi2)**	Rhythm Strength (chi2)	Rhythm Strength (chi2) w/ neg values normalized to 0	Manually Scored Rhythmicity	Lomb Scargle Peak Height
age: 7-11 days old					pdf4longCtM005C01	pdf>acp	23.6	230.13	230.13	yes	725.54
sex: male					pdf4longCtM005C03	pdf>acp	35.8	23.44	23.44	yes	169.97
10 days of DD data					pdf4longCtM005C04	pdf>acp	24	249.79	249.79	yes	1090.46
	pdf>acp	pdf>per	pdf>tim		pdf4longCtM005C05	pdf>acp	23.6	216.49	216.49	yes	926.11
n	41	31	48		pdf4longCtM005C06	pdf>acp	23.8	113.1	113.1	yes	436.6
avg. period	24.1415	23.9043	24		pdf4longCtM005C07	pdf>acp	23.4	218.01	218.01	yes	795.73
avg. rhythm strength (chi2 peak height)	238.512	146.253	165.434		pdf4longCtM005C08	pdf>acp	23.8	297.42	297.42	yes	811.59
rhythmic	0.9737	0.612903	0.8125		pdf4longCtM005C09	pdf>acp	23.8	156.29	156.29	yes	580.69
weakly	0.0263158	0.129032	0.0208333		pdf4longCtM005C10	pdf>acp	24	144.54	144.54	yes	344.86
arrhythmic	0	0.258065	0.166667		pdf4longCtM005C11	pdf>acp	24	366.92	366.92	yes	597.38
lomb scargle peak height >150*	0.9512	0.871	0.9167		pdf4thru5cCtM002C01	pdf>acp	23.6	241.1	241.1	yes	483.93
					pdf4thru5cCtM002C02	pdf>acp	23.6	156.48	156.48	yes	467.75
					pdf4thru5cCtM002C03	pdf>acp	23.8	525.31	525.31	yes	1289.98
*our threshold for "rhythmic" animals					pdf4thru5cCtM002C04	pdf>acp	24	205.82	205.82	yes	435.21
					pdf4thru5cCtM002C05	pdf>acp	23.8	541.38	541.38	yes	1252.65
**n/a is used for arrhythmic flies in place of a period value					pdf4thru5cCtM002C06	pdf>acp	24	483.35	483.35	yes	1165.24
					pdf4thru5cCtM002C07	pdf>acp	24	305.83	305.83	yes	658.92
					pdf4thru5cCtM002C08	pdf>acp	24	280.73	280.73	yes	435.46
					pdf4thru5cCtM002C09	pdf>acp	23.8	196.86	196.86	yes	489.46
					pdf4thru5cCtM002C10	pdf>acp	24	128.13	128.13	yes	348.09
					pdf4thru5cCtM003C22	pdf>acp	23.8	421.37	421.37	yes	1664.16
					pdf4thru5cCtM003C23	pdf>acp	23.8	241.28	241.28	yes	580.58
					pdf4thru5cCtM003C24	pdf>acp	23.8	152.27	152.27	yes	349.42
					pdf4thru5cCtM003C25	pdf>acp	23.8	393.83	393.83	yes	976.23
					pdf4thru5cCtM003C26	pdf>acp	23.6	309.29	309.29	yes	557.15
					pdf4thru5cCtM003C27	pdf>acp	23.6	146.29	146.29	weakly	313.56
					pdf4thru5cCtM003C28	pdf>acp	24	279.24	279.24	yes	611.21
					pdf4thru5cCtM003C29	pdf>acp	23.8	117.38	117.38	yes	211.14
					pdf4thru5cCtM003C30	pdf>acp	24	246.78	246.78	yes	430.57
					pdf4thru5cCtM003C31	pdf>acp	24	409.63	409.63	yes	802.57
					pdf4thru5cCtM003C32	pdf>acp	23.8	181.8	181.8	yes	640.11
					pdf4thru5cCtM004C01	pdf>acp	24	251.53	251.53	yes	644.8
					pdf4thru5cCtM004C02	pdf>acp	23.8	151.5	151.5	yes	439.48
					pdf4thru5cCtM004C03	pdf>acp	24.2	32.38	32.38	yes	78.72
					pdf4thru5cCtM004C04	pdf>acp	23.8	64.17	64.17	yes	149.06
					pdf4thru5cCtM004C05	pdf>acp	23.8	206.95	206.95	yes	659.97
					pdf4thru5cCtM004C06	pdf>acp	23.8	232.78	232.78	yes	456.29
					pdf4thru5cCtM004C07	pdf>acp	24	353.8	353.8	yes	829.36
					pdf4thru5cCtM004C08	pdf>acp	24.2	232.16	232.16	yes	406.38
					pdf4thru5cCtM004C09	pdf>acp	23.8	187	187	yes	365.24
					pdf4thru5cCtM004C10	pdf>acp	24	86.46	86.46	yes	272.84	608.401
					pdf4longCtM005C12	pdf>per	n/a	-6.26	0	no	222.26
					pdf4longCtM005C13	pdf>per	23.8	339.67	339.67	yes	1342.8
					pdf4longCtM005C14	pdf>per	n/a	-3.95	0	no	210.75
					pdf4longCtM005C15	pdf>per	23.6	194.08	194.08	yes	928.13
					pdf4longCtM005C17	pdf>per	23.6	21.4	21.4	yes	193.75
					pdf4longCtM005C18	pdf>per	24	229.7	229.7	yes	1047.19
					pdf4longCtM005C19	pdf>per	23.8	314.28	314.28	yes	1433.62
					pdf4longCtM005C20	pdf>per	23.8	206.37	206.37	yes	948.93
					pdf4longCtM005C21	pdf>per	n/a	90.65	90.65	no	865.46
					pdf4thru5cCtM002C11	pdf>per	24	227.99	227.99	yes	602.36
					pdf4thru5cCtM002C12	pdf>per	24.2	78.11	78.11	yes	125.38
					pdf4thru5cCtM002C13	pdf>per	n/a	18.14	18.14	no	203.62
					pdf4thru5cCtM002C14	pdf>per	23.8	297.44	297.44	yes	502.93
					pdf4thru5cCtM002C15	pdf>per	n/a	26.8	26.8	no	124.87
					pdf4thru5cCtM002C16	pdf>per	n/a	-11.16	0	no	58.95
					pdf4thru5cCtM002C17	pdf>per	24.2	149.59	149.59	yes	501.75
					pdf4thru5cCtM002C18	pdf>per	23	100.46	100.46	weakly	230.38
					pdf4thru5cCtM003C13	pdf>per	24.2	162.18	162.18	yes	402.53
					pdf4thru5cCtM003C14	pdf>per	24.4	209.26	209.26	yes	706.76
					pdf4thru5cCtM003C15	pdf>per	23.4	136.63	136.63	yes	448.66
					pdf4thru5cCtM003C16	pdf>per	23.6	76	76	weakly	312.67
					pdf4thru5cCtM003C17	pdf>per	24.2	69.06	69.06	yes	187.83
					pdf4thru5cCtM003C18	pdf>per	24.4	76.87	76.87	yes	216.07
					pdf4thru5cCtM003C19	pdf>per	23	179.79	179.79	yes	660.38
					pdf4thru5cCtM004C24	pdf>per	23.8	121.83	121.83	weakly	338.12
					pdf4thru5cCtM004C25	pdf>per	n/a	16.21	16.21	no	97.55
					pdf4thru5cCtM004C26	pdf>per	24.6	110.56	110.56	yes	287.58
					pdf4thru5cCtM004C27	pdf>per	24.4	319.51	319.51	yes	1059.4
					pdf4thru5cCtM004C28	pdf>per	24.2	151.97	151.97	yes	564.92
					pdf4thru5cCtM004C29	pdf>per	n/a	30.26	30.26	no	184.64
					pdf4thru5cCtM004C30	pdf>per	23.8	140.27	140.27	weakly	272.4
					pdf4longCtM005C22	pdf>tim	24.4	232.28	232.28	yes	843.59
					pdf4longCtM005C23	pdf>tim	24	286.09	286.09	yes	774.23
					pdf4longCtM005C24	pdf>tim	24.4	225.45	225.45	yes	959.67
					pdf4longCtM005C25	pdf>tim	24.4	97.59	97.59	yes	222.65
					pdf4longCtM005C26	pdf>tim	n/a	22.1	22.1	no	234.19
					pdf4longCtM005C27	pdf>tim	24	240.3	240.3	yes	1078.71
					pdf4longCtM005C28	pdf>tim	24	384.25	384.25	yes	1533.82
					pdf4longCtM005C29	pdf>tim	24	72.19	72.19	yes	423.19
					pdf4longCtM005C30	pdf>tim	24.4	145.14	145.14	yes	413.36
					pdf4longCtM005C31	pdf>tim	24.4	195.09	195.09	yes	1024.44
					pdf4longCtM005C32	pdf>tim	n/a	0.91	0.91	no	353.78
					pdf4thru5cCtM002C21	pdf>tim	n/a	29.54	29.54	no	82.66
					pdf4thru5cCtM002C22	pdf>tim	24	108.52	108.52	yes	258.07
					pdf4thru5cCtM002C23	pdf>tim	n/a	-2.43	0	no	65.49
					pdf4thru5cCtM002C24	pdf>tim	24	175.75	175.75	yes	527.64
					pdf4thru5cCtM002C25	pdf>tim	24	133.96	133.96	weakly	331.92
					pdf4thru5cCtM002C26	pdf>tim	n/a	35.41	35.41	no	147.74
					pdf4thru5cCtM002C27	pdf>tim	24	146.01	146.01	yes	341.33
					pdf4thru5cCtM002C28	pdf>tim	n/a	20.93	20.93	no	172.46
					pdf4thru5cCtM002C29	pdf>tim	24.2	138.49	138.49	yes	294.14
					pdf4thru5cCtM002C30	pdf>tim	24.4	189.79	189.79	yes	608.69
					pdf4thru5cCtM002C31	pdf>tim	24	381.35	381.35	yes	1093.3
					pdf4thru5cCtM002C32	pdf>tim	23.4	97.11	97.11	yes	376.67
					pdf4thru5cCtM003C01	pdf>tim	23.8	173.45	173.45	yes	586
					pdf4thru5cCtM003C02	pdf>tim	24.2	158.69	158.69	yes	386.21
					pdf4thru5cCtM003C03	pdf>tim	24.2	216.35	216.35	yes	731.36
					pdf4thru5cCtM003C04	pdf>tim	24.6	167.12	167.12	yes	488.29
					pdf4thru5cCtM003C05	pdf>tim	24.2	390.3	390.3	yes	1106.4
					pdf4thru5cCtM003C06	pdf>tim	24	137.1	137.1	yes	449.8
					pdf4thru5cCtM003C07	pdf>tim	23.4	165	165	yes	663.39
					pdf4thru5cCtM003C08	pdf>tim	24.2	194.92	194.92	yes	528.08
					pdf4thru5cCtM003C09	pdf>tim	24.4	188.84	188.84	yes	433.37
					pdf4thru5cCtM003C10	pdf>tim	23.4	290.74	290.74	yes	978.12
					pdf4thru5cCtM003C11	pdf>tim	24.4	319.68	319.68	yes	1171.03
					pdf4thru5cCtM003C12	pdf>tim	n/a	57.81	57.81	no	302.65
					pdf4thru5cCtM004C11	pdf>tim	23.8	102.44	102.44	yes	299.81
					pdf4thru5cCtM004C12	pdf>tim	23	138.64	138.64	yes	434.67
					pdf4thru5cCtM004C13	pdf>tim	24	159.86	159.86	yes	454.37
					pdf4thru5cCtM004C14	pdf>tim	23.4	79.86	79.86	yes	391.21
					pdf4thru5cCtM004C15	pdf>tim	24.8	315.43	315.43	yes	983.92
					pdf4thru5cCtM004C16	pdf>tim	24	138.48	138.48	yes	385.5
					pdf4thru5cCtM004C17	pdf>tim	24.2	88.08	88.08	yes	366.34
					pdf4thru5cCtM004C18	pdf>tim	24.2	217.89	217.89	yes	792.81
					pdf4thru5cCtM004C19	pdf>tim	24.2	180.35	180.35	yes	452.82
					pdf4thru5cCtM004C20	pdf>tim	24.2	225.14	225.14	yes	675.17
					pdf4thru5cCtM004C21	pdf>tim	n/a	36.58	36.58	no	49.15
					pdf4thru5cCtM004C22	pdf>tim	23.8	89.3	89.3	yes	332.94
					pdf4thru5cCtM004C23	pdf>tim	24.8	185.1	185.1	yes	603.71
	Morning/Evening Peak Analysis DD Day 2
numbers heading columns = channel # (1 fly)
numbers beside times = # of beam breaks summed into that hour
			acp																																														per
DD-d2	ZT time	CT time	1	2	3	4	5	6	7	8	9	10	11	12	13	14	15	16	17	18	19	20	21	22	23	24	25	26	27	28	29	30	31	32	33	34	35	36	37	38	39	40	41	42			ZT time	CT time	1
DD-d2	0	09:00:00	9	14	204	86	64	77	177	23	94	41	30	97	47	9	0	0	2	0	55	19	58	10	34	17	12	32	0	97	235	48	9	33	0	15	18	101	5	16	0	17	54	0			0	09:00:00	41
DD-d2	1	10:00:00	139	12	41	54	72	78	138	34	45	142	113	0	9	40	123	0	48	52	84	59	40	34	59	38	39	28	77	73	91	17	26	67	2	17	40	97	25	3	25	40	47	89			1	10:00:00	48
DD-d2	2	11:00:00	89	19	78	42	86	60	165	65	75	91	14	17	62	13	48	13	64	13	25	24	64	55	84	16	50	26	85	50	144	56	50	43	30	12	105	86	62	0	7	48	17	133			2	11:00:00	35
DD-d2	3	12:00:00	76	0	47	63	86	67	194	55	78	71	84	48	25	66	43	0	3	84	12	60	16	37	14	19	0	28	23	41	67	20	70	54	30	15	48	69	37	7	6	21	58	55			3	12:00:00	66
DD-d2	4	13:00:00	108	0	122	83	97	73	178	128	78	129	75	62	67	55	27	0	56	37	101	52	54	57	57	7	19	79	53	77	90	9	35	124	50	25	57	62	62	30	10	30	41	65			4	13:00:00	27
DD-d2	5	14:00:00	128	0	60	174	98	208	203	78	104	50	65	106	62	90	43	90	70	53	50	106	88	62	71	53	66	74	62	90	50	52	33	154	114	110	45	109	72	43	63	53	144	103			5	14:00:00	24
DD-d2	6	15:00:00	98	0	103	117	119	64	183	61	48	80	183	68	51	50	29	27	55	24	54	102	47	70	41	45	80	63	23	80	57	47	55	50	47	82	60	108	45	50	47	85	112	111			6	15:00:00	57
DD-d2	7	16:00:00	110	15	131	108	169	167	186	106	163	143	149	63	28	77	61	65	58	105	56	99	100	73	82	34	66	54	41	89	163	58	42	70	43	57	50	62	62	57	21	62	109	131			7	16:00:00	163
DD-d2	8	17:00:00	101	9	56	80	151	177	112	55	67	52	48	109	72	60	38	18	65	53	17	73	66	86	44	31	76	48	81	78	90	55	69	49	96	25	43	129	47	61	44	88	53	107			8	17:00:00	79
DD-d2	9	18:00:00	178	1	128	146	297	328	301	161	108	277	264	32	30	80	22	40	28	86	23	101	71	32	69	10	47	79	19	48	49	16	38	56	49	52	43	95	29	45	19	57	59	150			9	18:00:00	141
DD-d2	10	19:00:00	154	0	96	113	169	209	290	60	77	159	73	60	13	30	27	18	49	27	59	22	80	37	16	32	43	71	74	79	127	5	62	10	43	11	27	63	39	45	39	66	126	26			10	19:00:00	26
DD-d2	11	20:00:00	44	0	48	88	138	88	246	49	108	135	83	51	11	60	35	71	37	20	25	42	36	36	64	44	40	60	41	31	109	50	17	77	48	53	41	103	56	22	28	34	102	2			11	20:00:00	37
DD-d2	12	21:00:00	95	0	72	78	97	71	177	50	193	113	150	85	57	30	39	15	42	43	40	84	90	39	33	35	48	58	66	69	14	16	61	71	36	12	19	97	28	58	15	57	66	122			12	21:00:00	75
DD-d2	13	22:00:00	114	41	81	86	125	128	184	103	136	89	61	74	32	84	63	23	71	73	46	35	85	46	54	24	34	70	72	66	138	48	62	57	27	44	25	76	74	62	40	44	37	78			13	22:00:00	53
DD-d2	14	23:00:00	106	27	70	103	156	118	178	61	69	33	146	42	54	76	41	67	62	110	40	116	84	75	65	47	93	72	85	133	125	119	91	93	58	48	34	154	67	28	48	52	152	131			14	23:00:00	23
DD-d2	15	00:00:00	116	32	108	81	156	187	194	84	82	125	81	114	28	107	63	60	82	115	37	106	64	66	73	57	94	50	78	146	162	45	53	47	66	51	35	139	65	59	41	55	135	104			15	00:00:00	35
DD-d2	16	01:00:00	140	13	103	95	181	119	207	137	83	86	153	97	173	56	98	48	100	105	58	104	96	116	71	56	79	77	101	117	114	82	76	120	103	112	31	98	55	35	39	57	91	126			16	01:00:00	38
DD-d2	17	02:00:00	130	43	129	160	192	158	199	67	136	147	143	86	95	111	60	83	120	169	59	105	84	155	70	152	103	87	106	137	154	51	103	74	55	59	47	106	102	55	52	55	95	148			17	02:00:00	36
DD-d2	18	03:00:00	144	65	141	137	185	198	216	138	122	176	204	91	123	116	59	80	119	120	68	129	103	158	91	120	92	80	128	137	219	73	91	113	116	46	41	118	80	57	56	156	112	119			18	03:00:00	28
DD-d2	19	04:00:00	32	84	89	71	167	123	241	37	86	47	82	72	91	127	89	137	149	171	105	151	124	152	77	93	120	97	149	183	205	83	120	136	55	68	34	132	92	13	78	78	135	159			19	04:00:00	21
DD-d2	20	05:00:00	2	71	16	113	157	45	184	3	2	3	0	4	0	41	59	125	157	143	64	80	159	114	61	52	34	42	211	124	186	84	17	65	96	4	40	62	73	1	13	71	127	91			20	05:00:00	2
DD-d2	21	06:00:00	0	0	61	51	95	55	195	0	11	0	61	0	0	0	7	23	2	132	10	6	76	25	0	0	0	4	130	9	113	0	4	0	0	0	0	0	9	0	0	6	0	9			21	06:00:00	41
DD-d2	22	07:00:00	64	0	27	50	119	150	166	4	7	0	48	0	0	18	0	10	3	0	0	9	38	4	11	0	0	25	52	40	3	0	5	49	0	24	62	95	7	0	0	1	0	131			22	07:00:00	39
DD-d3	23	08:00:00	48	0	68	40	66	69	167	32	79	10	93	21	2	4	7	0	0	15	4	59	65	2	15	2	3	0	12	0	35	0	0	36	3	14	9	62	19	0	0	13	0	31			23	08:00:00	96
		3/6 morning	1.04702	0	1.26386	1.40338	1.12545	1.25455	1.06315	1.26841	1.07477	0.920071	1.20974	1.56811	1.30435	1.24204	0.632588	1.8	1.22297	0.86692	1.25767	1.29032	1.2233	1.2	1.03681	1.17978	1.29921	1.44966	0.854489	1.20195	0.789579	1.07463	0.914498	1.33333	1.54579	1.66284	0.912676	1.05085	1.18152	1.84962	1.51899	1.213	1.41766	1.0036	1.18403				0.840467
		3/6 evening	1.104	1.09502	1.18038	1.18429	1.12161	1.04626	1.05603	1.15932	1.08599	1.24695	1.26904	1.0873	1.54851	1.02909	1.13021	1.16898	1.22383	1.13873	1.2013	1.13613	1.0969	1.39286	1.09434	1.4386	1.10707	1.11927	1.17544	1.0625	1.06798	0.985646	1.13445	1.21825	1.28941	1.20556	1.11737	0.931983	1.06998	0.993243	1.06522	1.27924	0.958199	1.11331	1.14595				0.957746
			DD Day 2	acp	per	tim
			morning 3/6	1.18403	0.858625	0.879497
			evening 3/6	1.14595	1.19731	1.24681
	Morning/Evening Peak Analysis DD Day 3-9
numbers heading columns = channel # (1 fly)
numbers beside times = # of beam breaks summed into that hour
			acp																																														per
DD-d3-9	ZT time	CT time	1	2	3	4	5	6	7	8	9	10	11	12	13	14	15	16	17	18	19	20	21	22	23	24	25	26	27	28	29	30	31	32	33	34	35	36	37	38	39	40	41	42			ZT time	CT time	1
DD-d3-9	0	09:00:00	57.7143		46	54.7143	57.1429	54.1429	102.286	26.7143	35	60.1429	101.857	34.8571	5.57143	4	1.14286	4.42857	1.42857	36.2857	11.2857	49	27	44.7143	7.85714	6.85714	17.1429	19.7143	54	47	82.5714	7.28571	2.28571	32.7143	56.4286	60.1429	45.5714	75.1429	53.1429	60.2857	43.7143	72.7143	63.4286	96.4286			0	09:00:00	40.2857
DD-d3-9	1	10:00:00	75.2857		46.1429	49.4286	46.8571	24.1429	93.2857	21.5714	30.2857	29.5714	72	47	17.2857	15.2857	13.7143	14.5714	26.5714	16.4286	19.4286	48	33.1429	41.5714	12.1429	16.4286	8.57143	14.7143	35.2857	71.8571	69.2857	34.1429	13.5714	38.4286	50.5714	35.2857	52	79.5714	50.7143	26.4286	33.5714	54.8571	66.8571	48.8571			1	10:00:00	38.7143
DD-d3-9	2	11:00:00	74.4286		43.1429	19	59.4286	56	124.429	40.8571	32.2857	41.7143	48.2857	25.8571	39.4286	22.5714	23.7143	7.42857	51.5714	45.2857	21	46	70.5714	48.2857	37.1429	18.4286	36.5714	37.5714	38.7143	22.7143	46.1429	40.7143	15	23.5714	28	43.4286	43	78.8571	43.2857	17.8571	30.2857	64.7143	40.8571	80			2	11:00:00	19.5714
DD-d3-9	3	12:00:00	87.4286		82.4286	19.8571	40.4286	75.8571	118.857	35.5714	37.2857	63.4286	56	58.2857	45	39	52	40.1429	31.1429	18.1429	20.1429	37.8571	49.8571	54.4286	53.1429	40.4286	42.2857	48.8571	74.5714	53.1429	52.4286	21.5714	56.2857	40.8571	32.4286	36	35.1429	75.4286	36.7143	25.4286	30	39.1429	41	59.5714			3	12:00:00	29.5714
DD-d3-9	4	13:00:00	101.429		86.1429	47.5714	55.1429	100	123.571	47.2857	35.8571	52.2857	95.1429	72	30.5714	74.7143	24	63.5714	75.2857	29.7143	40	65.7143	56.2857	92.7143	58.2857	32.8571	47.8571	52	62.5714	53.4286	80.5714	33.5714	75.1429	66	35.1429	53	34.4286	81.1429	45.7143	17.7143	29.8571	51.8571	57.7143	53			4	13:00:00	45
DD-d3-9	5	14:00:00	96.5714		55.2857	29.5714	60.2857	49.7143	115.571	34.5714	42.2857	51.7143	62.7143	41.2857	19.8571	55.4286	34.2857	54.4286	54.4286	67.5714	29.5714	63.1429	46.7143	63.5714	63.2857	39.8571	54.8571	43.7143	38.7143	86.2857	41.8571	30.7143	42	79	44.4286	43.5714	38.8571	58.4286	40.1429	21.8571	30.5714	42.8571	65	74.4286			5	14:00:00	37.5714
DD-d3-9	6	15:00:00	83		62.4286	29.8571	57.5714	38.2857	89	40.8571	35.2857	39.8571	95.2857	43.1429	28.8571	33.7143	36.4286	33.5714	55.4286	50.2857	21.8571	55.8571	48.1429	58.7143	60.8571	34.5714	56.7143	49	50.5714	50.2857	54.4286	36.8571	39.4286	32.1429	56.4286	38.8571	36.4286	90.2857	52.8571	32.1429	35.5714	46.8571	39.2857	82.1429			6	15:00:00	26
DD-d3-9	7	16:00:00	67.2857		57	29.1429	46	72.5714	101	37	52.1429	28	91.5714	37.2857	56.7143	48.5714	24.1429	39.1429	49.1429	58.4286	29.2857	92.5714	56.8571	64.8571	52.4286	39.2857	57.2857	40.2857	61	86.1429	80.2857	46.4286	45.2857	34.5714	58.5714	53	33	86.8571	74.8571	47.7143	42.1429	49.7143	70.8571	78.1429			7	16:00:00	44.4286
DD-d3-9	8	17:00:00	78.4286		59	45.1429	69.5714	92.7143	100.857	32.5714	55.8571	39	78.8571	58.4286	17.5714	42.7143	23	43.5714	56.2857	41.7143	18.7143	72.1429	52.8571	46.4286	46.4286	37.2857	62.4286	45.8571	50.2857	65.1429	47.1429	43.4286	35.2857	42	64	54.2857	42.5714	92.1429	64.4286	42.5714	55.1429	61.2857	67.5714	96			8	17:00:00	44.2857
DD-d3-9	9	18:00:00	81.7143		52.2857	41.7143	65.2857	59	100.429	39.4286	62.7143	47.5714	93.2857	29	24	35.2857	27.7143	25.2857	46.2857	51.4286	26	62.7143	57.4286	48.2857	55	26.7143	55.2857	49.8571	48.2857	55	38.5714	46.2857	53.5714	17.5714	105.714	46.4286	34.8571	85.5714	69	51.7143	66.7143	60.1429	82.1429	105.571			9	18:00:00	29.7143
DD-d3-9	10	19:00:00	108		53.7143	42.8571	61.4286	71.4286	104.571	34.7143	47.8571	48.7143	98.7143	60.5714	29	36.2857	37.7143	42.5714	53.4286	37.5714	38.8571	45.7143	47.1429	55.7143	33.7143	32.7143	47.5714	47.8571	44.4286	54.1429	51.2857	38.1429	42.7143	28.1429	93.4286	46.4286	44.7143	91.1429	71.2857	48.8571	69.2857	57	91.8571	112.286			10	19:00:00	33.1429
DD-d3-9	11	20:00:00	100.857		69	49.7143	71	106.857	118.143	48	43.2857	55.5714	112.143	47.4286	26.2857	36.8571	39.2857	34.8571	46.2857	54.1429	33.1429	50.4286	56.2857	42.4286	44.1429	22.8571	51.8571	54.4286	48.1429	62.5714	78.1429	38.1429	61.4286	32.8571	102.857	42.8571	39.5714	103.429	82.8571	21.7143	63.1429	72.7143	88.7143	102.714			11	20:00:00	37
DD-d3-9	12	21:00:00	126		77.5714	78	100.571	91.7143	124.571	60	78.8571	64.7143	97.8571	65.4286	40.4286	51	35.7143	41.7143	52.4286	53	35.2857	69.2857	46.5714	70	53	34.8571	60.1429	68.1429	51.4286	80.1429	89.1429	38.7143	44.1429	46.1429	125.286	16.2857	39	87.4286	74.8571	10.4286	72.1429	85.2857	93.4286	121.857			12	21:00:00	43.8571
DD-d3-9	13	22:00:00	114.143		81	89	118.429	98.7143	132.857	75.7143	75.1429	55.5714	110	68.1429	45	69.7143	43.2857	64	58.8571	50	35.1429	71.2857	50	61.5714	62	48	56	60.2857	79.1429	66.5714	98.5714	39.2857	64.4286	49	127	1.14286	19.8571	34.1429	24.8571	0	24.8571	83.8571	76.8571	86.7143			13	22:00:00	27.8571
DD-d3-9	14	23:00:00	120.286		81	87.5714	111.571	115.429	151.429	74.4286	95.5714	85.7143	137.429	85.8571	51.1429	88.1429	35	65	65.2857	75	47.5714	84.8571	75.7143	81.8571	66.4286	51.4286	69.7143	68.5714	87	95.7143	113.714	53.8571	65	60.2857	75.8571	3.57143	3.71429	20.5714	1.28571	0	0	88	6.71429	13.7143			14	23:00:00	36
DD-d3-9	15	00:00:00	131.714		82.7143	99.4286	120.571	134.286	166.714	82.4286	88.8571	78.1429	127.857	82	61.8571	93.4286	45	82	73.8571	82	45.5714	104.286	85.7143	143	83.5714	51.1429	66.8571	78.5714	90.5714	104	104.714	57.4286	87.7143	86.5714	12.8571	3.14286	9.85714	56.7143	0	0	0	36.7143	1.85714	28.7143			15	00:00:00	45.1429
DD-d3-9	16	01:00:00	126.571		98.1429	101.571	137	127.714	178.571	86.4286	106.286	88	159.429	66.2857	68.1429	111.571	52.7143	102.714	108.429	99.8571	56.8571	110.429	76.8571	125	84.2857	60.5714	89.2857	78.8571	104	122.714	99.4286	65.8571	85.7143	68	0.142857	6	36.1429	57	16.1429	0	0.571429	13.5714	13.2857	94.2857			16	01:00:00	45.1429
DD-d3-9	17	02:00:00	120.714		99.5714	108.571	146.429	155.429	182.857	105.143	139.857	103.143	193	84.7143	65	111.857	54.2857	118	144.143	122.857	61	105.714	82.8571	133	86.8571	60	95.4286	66.5714	106	138.571	138	59.4286	99	74	21.1429	3.14286	20.4286	74.2857	19.7143	4.14286	4.28571	10.5714	21.8571	67.5714			17	02:00:00	28.1429
DD-d3-9	18	03:00:00	62.4286		103.571	127.857	140.143	166.571	167.429	74.7143	92.1429	133.286	212.714	53	55	129	55.4286	121.286	141.857	131.143	73.1429	125.857	107.143	148.143	95.5714	69.5714	116.571	53.1429	113.571	153.857	152	77.1429	116.571	98.8571	30.2857	1.71429	23.7143	84.7143	26.7143	11.2857	2.71429	7	21.4286	55.4286			18	03:00:00	40.8571
DD-d3-9	19	04:00:00	35.4286		76	95.1429	108	117.714	126.429	26.2857	43.5714	58.1429	136.143	25.7143	9.42857	97.5714	63.4286	147.286	137.429	138	110.571	125.143	100.571	119.571	87.8571	78.5714	120.857	20.2857	98.5714	159.143	124.714	86.2857	127.714	103	28.1429	12	17.1429	76.7143	34.4286	10	1.85714	6.85714	47.5714	34.4286			19	04:00:00	44.8571
DD-d3-9	20	05:00:00	27.4286		21	65.2857	88.4286	73.1429	97.1429	9.42857	26.4286	26.8571	15.4286	1.42857	0	21.2857	68	73.5714	114.429	135	76	94.2857	45.5714	59.1429	16	53	60.5714	9.57143	86.4286	93.2857	59.1429	49.2857	40.7143	41.8571	16.8571	18.1429	40.4286	59.5714	41	10.4286	18.4286	14	27.7143	77.4286			20	05:00:00	30
DD-d3-9	21	06:00:00	25.4286		50.5714	49.8571	71.2857	56.4286	78.2857	5.71429	27.7143	20.2857	23.1429	0	1.28571	0.714286	22.8571	18.5714	72.4286	58.1429	3.57143	34.7143	16.4286	5.71429	0	12.2857	8	7.85714	79.1429	14	27.1429	4.71429	0.285714	12.2857	50.5714	61.5714	37.1429	75.1429	60.5714	31.2857	38.7143	15.7143	51.5714	74.1429			21	06:00:00	35.8571
DD-d3-9	22	07:00:00	60.5714		60.2857	55.4286	71	49.4286	90.5714	11.1429	20.4286	8.85714	36.7143	5.42857	1.14286	0.428571	0.571429	7.28571	1.28571	9	0	27.2857	15	3.42857	1.14286	1	0.285714	9	88.8571	9.71429	14.7143	0.571429	0.285714	0.142857	67	70.4286	37.4286	96.5714	69.5714	46.5714	60.5714	19	69.4286	83.8571			22	07:00:00	35.4286
DD-d3-9	23	08:00:00	96.7143		64.7143	82.4286	58.8571	93.7143	77	13.5714	36.4286	22.4286	61.2857	16.5714	2.57143	10.4286	0	3.85714	0	2.28571	0.428571	23.2857	39.2857	13.2857	0.142857	6	9.42857	11	61.5714	37.1429	16.4286	3.85714	2.57143	7.14286	36.4286	30	33.8571	86	62	32.2857	39.8571	46.1429	63.5714	54			23	08:00:00	40.5714
			DD Day 3-9	acp	per	tim
			morning 3/6	1.21055	0.940339	1.00838
			evening 3/6	1.12106	1.12402	1.1833
	Morning/Evening Peak Analysis LD Day 2
numbers heading columns = channel # (1 fly)
numbers beside times = # of beam breaks summed into that hour
			acp																																														per
LD D2	ZT time	CT time	1	2	3	4	5	6	7	8	9	10	11	12	13	14	15	16	17	18	19	20	21	22	23	24	25	26	27	28	29	30	31	32	33	34	35	36	37	38	39	40	41	42			ZT time	CT time	1
LD D2	0	09:00:00	125	131	127	104	136	135	150	108	123	169	147	149	80	137	96	56	87	46	60	87	61	132	115	69	78	95	150	116	215	88	99	79	87	115	43	98	109	46	34	105	91	119			0	09:00:00	87
LD D2	1	10:00:00	82	57	59	62	65	100	81	27	67	69	76	182	17	116	88	109	27	137	108	87	89	94	63	96	81	73	71	161	137	110	44	115	54	137	93	139	70	34	80	106	73	116			1	10:00:00	33
LD D2	2	11:00:00	34	26	8	2	52	123	13	8	33	91	19	112	0	17	77	23	0	79	104	3	47	46	37	41	3	36	5	38	20	16	0	40	0	17	32	45	7	0	15	18	7	63			2	11:00:00	9
LD D2	3	12:00:00	7	0	8	7	2	62	8	0	2	1	0	23	0	24	10	0	3	17	32	1	118	5	15	10	0	9	4	6	0	26	0	14	0	15	6	16	0	0	15	6	0	0			3	12:00:00	9
LD D2	4	13:00:00	0	4	12	0	0	66	15	0	0	0	0	14	2	10	10	0	4	2	2	4	20	2	2	4	5	5	3	4	0	2	2	1	0	11	3	0	0	0	2	14	0	3			4	13:00:00	1
LD D2	5	14:00:00	0	1	3	0	0	42	27	0	4	14	0	10	2	4	16	3	5	7	9	14	19	16	2	9	2	10	9	9	0	7	5	0	5	9	12	8	2	5	14	17	13	7			5	14:00:00	9
LD D2	6	15:00:00	0	13	2	0	0	10	59	0	65	6	4	48	0	0	2	0	0	1	2	46	0	5	0	2	0	0	79	5	0	1	0	0	6	27	44	3	0	14	8	0	4	13			6	15:00:00	5
LD D2	7	16:00:00	31	4	9	0	0	9	12	0	14	6	21	27	0	0	21	0	0	0	0	0	0	0	0	0	0	3	0	0	0	17	0	0	0	0	0	0	0	0	0	12	0	11			7	16:00:00	3
LD D2	8	17:00:00	9	19	47	56	2	12	20	4	20	18	0	32	0	3	29	1	0	1	5	0	0	0	0	0	13	0	4	0	0	8	3	0	0	0	2	6	1	0	2	5	0	40			8	17:00:00	7
LD D2	9	18:00:00	97	77	61	115	86	89	36	4	74	75	1	15	2	26	33	11	9	55	36	0	5	0	5	0	86	2	2	2	0	12	42	3	0	0	3	7	0	0	4	18	4	50			9	18:00:00	5
LD D2	10	19:00:00	81	97	195	121	103	147	99	91	106	90	121	93	69	105	82	116	65	123	85	8	33	35	135	49	93	14	20	43	34	34	88	4	8	3	30	95	3	3	54	11	0	6			10	19:00:00	50
LD D2	11	20:00:00	123	178	127	98	81	120	122	168	96	174	157	85	104	101	101	109	166	124	93	88	115	99	95	42	71	80	121	113	53	91	82	161	55	33	63	100	9	17	56	43	41	96			11	20:00:00	75
LD D2	12	21:00:00	123	79	99	137	225	206	237	129	62	123	170	98	189	160	87	92	143	165	129	140	111	75	117	110	118	94	114	127	116	118	87	115	143	79	85	137	100	120	57	81	116	102			12	21:00:00	168
LD D2	13	22:00:00	41	0	70	4	69	78	137	7	0	50	38	67	139	103	83	64	82	117	91	84	182	42	69	94	83	177	148	126	99	123	106	85	60	47	98	233	71	46	46	58	76	64			13	22:00:00	30
LD D2	14	23:00:00	17	0	17	3	98	68	15	0	12	9	4	7	10	13	19	0	5	18	4	5	50	0	11	0	0	51	1	10	0	13	9	5	0	6	12	171	0	0	0	0	0	3			14	23:00:00	7
LD D2	15	00:00:00	0	10	38	0	87	114	94	7	41	2	24	6	11	8	5	0	3	5	0	9	18	16	0	0	0	2	6	10	9	3	2	0	0	5	1	55	0	0	0	14	0	32			15	00:00:00	36
LD D2	16	01:00:00	45	3	65	84	93	79	179	2	143	10	22	13	4	11	6	0	19	5	2	4	2	5	0	2	0	15	6	8	0	54	8	2	0	41	3	74	0	0	10	0	0	118			16	01:00:00	43
LD D2	17	02:00:00	14	8	59	96	155	104	179	10	46	10	30	9	12	10	24	0	0	0	10	9	0	23	8	8	0	0	4	6	2	14	0	9	0	26	35	78	7	0	2	13	7	9			17	02:00:00	61
LD D2	18	03:00:00	34	52	56	74	115	65	124	1	36	35	19	75	19	14	28	7	28	19	12	17	62	88	38	2	10	34	53	59	96	36	27	14	18	20	26	28	4	7	8	3	37	21			18	03:00:00	55
LD D2	19	04:00:00	38	4	30	76	83	53	162	1	149	140	11	17	20	20	34	2	73	17	32	44	16	17	48	1	24	6	31	3	45	87	27	34	14	14	0	83	125	15	1	35	9	114			19	04:00:00	84
LD D2	20	05:00:00	26	26	33	48	35	174	146	9	45	137	29	47	5	14	43	1	24	0	34	38	4	22	38	11	17	21	57	41	63	39	52	45	17	38	15	37	33	0	10	22	24	67			20	05:00:00	44
LD D2	21	06:00:00	63	51	78	88	85	103	156	11	29	157	103	16	5	0	18	4	46	12	22	8	38	107	82	63	11	22	25	59	24	39	0	8	34	11	9	100	12	2	0	18	50	125			21	06:00:00	52
LD D2	22	07:00:00	81	46	41	102	0	106	179	19	88	221	114	75	38	34	29	3	43	108	47	114	57	28	68	41	58	12	66	90	96	11	55	50	39	86	34	108	56	5	17	47	101	47			22	07:00:00	175
LD D2	23	08:00:00	86	124	91	88	82	139	198	69	101	98	68	114	104	69	38	24	83	25	62	83	75	31	34	112	49	67	83	89	80	33	83	51	55	30	14	69	50	42	45	134	148	80			23	08:00:00	71
			DD Day 3-9	acp	per	tim
			morning 3/6	1.75973	1.59406	2.06506
			evening 3/6	1.14024	0.987944	1.02067
[truncated: 82 more columns]

## Sheet: Fig. 5 Pdf-Gal4 IF
Figure 5 Pdf>CRISPR immunofluorescence quantification
Fig 5C: Number of GFP+ cells per brain
Pdf>acp 1	16		Pdf>per 1	16		Pdf>tim 1	16
Pdf>acp 2	16		Pdf>per 3	13		Pdf>tim 3	16
Pdf>acp 3	16		Pdf>per 4	16		Pdf>tim 4	16
Pdf>acp 4	16		Pdf>per 5	16		Pdf>tim 5	16
Pdf>acp 5	16		Pdf>per 6	15		Pdf>tim 6	16
Pdf>acp 6	16		Pdf>per 7	16		Pdf>tim 7	16
Pdf>acp 7	16		Pdf>per 8	15		Pdf>tim 8	14
Pdf>acp 8	16		Pdf>per 9	16		Pdf>tim 9	15
Pdf>acp 9	16		Pdf>per 10	16		Pdf>tim 10	15
Pdf>acp 11	16		Pdf>per 11	16		Pdf>tim 11	16
Pdf>acp 12	15		Pdf>per 12	16		Pdf>tim 12	16
Pdf>acp 13	16		Pdf>per 13	16		Pdf>tim 14	16
Pdf>acp 14	16		Pdf>per 14	16		Pdf>tim 15	13
Pdf>acp 15	15		Pdf>per 15	15
			Pdf>per 16	15
Fig. 5D,E: Individual nuclei, divided by brain
Order of display (sample number):			7, 13, 4, 3, 6, 12, 8, 14, 5, 9, 2, 11, 1, 15												6, 1, 3, 12, 5, 8, 10, 13, 4, 16, 11, 14, 9, 15, 7																7, 1, 15, 14, 9, 12, 10, 3, 11, 6, 8, 5, 4
Fig. 5D: PERIOD immunofluorescence
Pdf>acp 1	Pdf>acp 2	Pdf>acp 3	Pdf>acp 4	Pdf>acp 5	Pdf>acp 6	Pdf>acp 7	Pdf>acp 8	Pdf>acp 9	Pdf>acp 11	Pdf>acp 12	Pdf>acp 13	Pdf>acp 14	Pdf>acp 15		Pdf>per 1	Pdf>per 3	Pdf>per 4	Pdf>per 5	Pdf>per 6	Pdf>per 7	Pdf>per 8	Pdf>per 9	Pdf>per 10	Pdf>per 11	Pdf>per 12	Pdf>per 13	Pdf>per 14	Pdf>per 15	Pdf>per 16		Pdf>tim 1	Pdf>tim 3	Pdf>tim 4	Pdf>tim 5	Pdf>tim 6	Pdf>tim 7	Pdf>tim 8	Pdf>tim 9	Pdf>tim 10	Pdf>tim 11	Pdf>tim 12	Pdf>tim 14	Pdf>tim 15
55	80.1	84.4	90.4	68.8	118	128	89.5	85.5	69	88.9	72.2	70.1	74.4		-3.344	-1.71	-3.6	-4.09	-0.7	-1.15	-6.01	0.14	-3.3	-3.01	-0.39	-1.85	-3.12	-3.6	2.09		4.983	3.062	-0.42	4.995	10.33	15.72	1.263	-3.37	2.515	-0.04	14.6	-1.08	14.68
63.8	93	91.1	92.6	91.8	62.6	112	94.4	73.2	68.8	86.7	112	77.3	66		-1.215	-2.3	-5.85	-1.62	-3.34	-2.88	-2.04	-3.2	-2.71	-1.74	-1.21	-3.41	-0.92	-2.44	-3.71		4.596	1.678	0.516	-1.19	0.585	28.54	11.14	0.543	20.2	1.753	-0.88	0.192	0.457
68.6	86.1	98.8	78.7	66.7	86.3	115	61.4	74	66	78.5	104	68.8	66.1		-6.129	-5.37	-0.28	-1.69	-3.15	-4.26	0.59	-1.73	-3.03	-1.24	-3.02	-3.92	-2.12	-1.28	-4.07		-1.045	1.597	-2.09	8.221	1.764	0.075	0.54	1.914	25.58	0.933	10.61	4.551	0.125
66.8	75.6	92.6	64.6	79.5	116	111	93.9	72.4	68.7	82.9	93.2	91.2	70.2		-5.691	-2.26	-6.05	-2.68	-5.44	-3.15	-3.96	-3.31	-1.7	-2.88	-0.19	-3.66	-2.38	-3.11	-2.68		3.071	1.461	0.536	1.668	1.329	8.887	13.7	14.29	0.243	0.059	1.679	-3.41	-0.32
76.1	78.9	107	75.6	102	110	124	98.9	73.3	88.9	97.4	112	89.4	72.7		3.46	-1.2	-1.86	7.12	-4.56	-0.89	-5.9	-1.55	-5.15	-4.42	-3.57	-2.35	-0.37	-3.15	0.02		0.552	3.375	12	3.14	1.031	11.12	0.572	3.497	4.12	0.294	1.068	26.35	3.02
74.7	75.4	85.8	82.5	88.6	111	105	115	97	84.9	93	99.9	125	77.4		-1.573	-2.35	-3.38	-3.67	0.99	-1.31	-3.95	-1.6	-3.46	0.8	-1.04	-1.99	-0.62	-3.76	-4.28		1.804	-0.42	-0.08	-0.03	2.348	17.58	0.623	6.294	4.308	1.065	14.39	0.597	2.589
54.4	84.3	111	93.6	91	110	89.5	114	88.4	73.4	93.9	124	98.3	67.9		22.35	39.1	-2.97	-0.17	-3	-1.97	11.6	-3.23	-2.63	-2.08	0.24	-3.01	-1.8	-0.81	-1.47		1.096	19.11	0.402	1.023	-1.03	-0.93	1.686	5.95	3.406	-1.5	4.451	-0.86	13.95
56.3	68.6	108	92.4	107	92.8	127	109	80.7	66.1	68.5	112	136	76.9		-4.666	-1.85	-2.03	0.2	4.18	-5.85	-3.82	-4.56	-2.26	1.67	-2.44	-3.91	-1.96	-2.63	-3.26		13.031	1.854	0.99	-1.08	3.024	-4.24	2.545	5.334	2.622	2.266	1.603	2.371	15.95
84	77.4	83.5	114	92.9	94.9	136	77.4	96.7	96.2	108	114	91.4	73.6		-2.796	-2.66	1.03	-4.25	-0.8	-3.46	-4.69	-4.15	0.64	-5.24	0.64	-0.08	-1.81	-2.26	-3.6		3.918	2.039	24.33	4.929	30.15	6.207	3.175	5.627	1.182	11.27	2.984	14.29	0.575
72.6	72.9	85.4	117	79.5	71.2	144	104	91.2	73.8	90.3	106	93.4	84.7		2.796	1.7	-3.05	-3.89	-2.93	-2.84	-2.89	-3.29	19.9	-5.77	0.65	-1.08	-3.48	-2.84	-3.15		0.688	1.681	-0.81	5.649	9.294	0.457	1.184	16.07	4.192	0.682	11.47	15.22	0.844
76.8	92.8	100	114	74.4	68.4	126	75.3	102	76	89.7	129	95.5	73.1		-4.971	-2.63	-4.12	-2.41	-0.51	-3.5	-4.09	-3.23	-2.23	-6.63	-3.17	-4.28	-4.29	-3.93	-3.61		7.245	2.075	-2.53	2.156	7.327	4.537	-3.24	3.889	3.916	9.706	4.509	-1.21	4.439
83.8	70.6	88.6	123	84.8	81.7	98.1	84.6	127	77.4	103	109	86.8	75.9		-3.895	-3.16	-5.94	-1.53	-1.57	-3.67	-3.98	-4.61	-3.72	6.86	-2.48	-2.81	-3.21	-5.19	-3.16		1.725	2.313	0.355	-0.91	-1.52	12.07	1.194	2.062	-2.08	1.159	-0.71	-0.91	2.396
85.8	89.3	103	98.6	120	116	129	99	139	93	118	122	85.8	83.1		-2.743	-2.14	-2.51	-1.48	-0.77	-1.43	-5.32	-3.56	-4.59	-5.35	-3.88	-5.73	-3.8	-2.25	-1.75		15.02	1.472	0.627	0.011	-1.75	-1.55	5.273	3.136	3.274	13.79	12.22	4.029	-1.74
91.1	96.2	108	129	92.7	121	158	104	77	103	136	130	121	87.5		-5.934		-2.15	-3.49	3.33	-1.75	-4	-4	-4.64	-0.64	-1.52	-2.39	-2.7	-0.13	-1.1		11.91	14.44	-0.07	18.76	1.086	-0.83	3.529	1.066	4.956	2.703	-1.58	1.256
103	105	110	130	110	89	166	86.2	107	143	125	151	91.9	81.4		1.336		5.04	1.93	18.5	-3.13	-2.58	-3.9	-1.02	1.14	-2.49	-2.96	-1.39	-3.42	-3.53		12.627	2.694	13.1	3.538	-0.46	3.384		4.62	4.086	17.86	-2.18	1.272
127	86.8	84.6	123	89.9	81.5	124	96.2	97.3	91.9		118	104			-3.508		-3.58	-0.74		2.43		-3.87	-3.12	-3.39	-4.46	-2.19	0.16				0.644	1.734	0.008	14.99	-0.36	1.044				-1.08	4.176	24.65
Fig. 5E: TIMELESS immunofluorescence
Pdf>acp 1	Pdf>acp 2	Pdf>acp 3	Pdf>acp 4	Pdf>acp 5	Pdf>acp 6	Pdf>acp 7	Pdf>acp 8	Pdf>acp 9	Pdf>acp 11	Pdf>acp 12	Pdf>acp 13	Pdf>acp 14	Pdf>acp 15		Pdf>per 1	Pdf>per 3	Pdf>per 4	Pdf>per 5	Pdf>per 6	Pdf>per 7	Pdf>per 8	Pdf>per 9	Pdf>per 10	Pdf>per 11	Pdf>per 12	Pdf>per 13	Pdf>per 14	Pdf>per 15	Pdf>per 16		Pdf>tim 1	Pdf>tim 3	Pdf>tim 4	Pdf>tim 5	Pdf>tim 6	Pdf>tim 7	Pdf>tim 8	Pdf>tim 9	Pdf>tim 10	Pdf>tim 11	Pdf>tim 12	Pdf>tim 14	Pdf>tim 15
55.7	53	63.4	53.7	48.4	88.3	17.1	63.3	60.1	51.4	49.8	56.9	56.9	50.2		49.371	24.9	27	36.9	43.7	15.6	20.8	31.3	24.9	27.1	39.2	29.6	25.9	22.4	40.1		6.386	-1.53	-0.44	5.88	15.52	34.97	0.446	-1.73	3.875	1.755	20.92	-10.6	45.13
58.2	67.6	59.4	60.8	54.7	64.7	80.6	71.8	63.4	46.1	58.4	82.9	51.6	51.9		52.152	26	30.8	28.2	39.5	21.4	30.5	26.4	27.9	33.8	35	36	30.2	24.8	28.8		3.066	0.385	3.941	1.463	2.096	15.68	6.111	-1.73	32.17	2.402	0.467	-8.4	-3.1
52.5	69	67.3	67.7	50.7	59.1	80.6	44.7	61.1	58.1	44.2	71	36.6	53.8		39.446	20.1	33.4	24.3	31.4	23.2	30.1	26.7	24.2	25.3	27.6	27.6	25	23.8	29.4		3.013	0.106	0.448	11.77	-0.1	2.149	1.044	-0.01	6.792	-3.97	28.4	-0.24	1.236
59.5	62.2	68.9	52.8	48.8	72.3	82.7	84.3	53.1	43.4	59	74.3	65.9	67.3		34.667	31.1	21.5	27.7	42.2	23.9	31.9	32.3	28.5	20.4	36.9	30.3	21.4	16.2	12.4		2.449	0.774	-3.17	0.874	-3.62	4.649	28.09	30.86	-1.2	-0.89	3.101	-6.76	-1.02
52.5	71.1	87	90	70.6	84.5	116	84.7	58.6	70.9	81.7	93.9	80.5	64.6		31.096	19	17.6	20.8	12.6	5.57	10.1	18.3	11.5	11.5	16.2	14.2	13	12	15.9		2.537	2.996	24.47	4.227	1.25	33.5	4.838	4.513	3.241	2.403	0.322	40.34	2.758
65.5	57	81.6	72.6	77.2	76.8	101	86	68.7	58.3	74	85.1	98.3	56.5		17.422	14.2	6.85	10.2	33.6	10.5	16	13.1	8.81	13.4	12.6	16.3	18.9	7.56	9.89		1.951	2.278	-0.28	1.795	3.274	31.32	3.533	9.38	5.079	6.766	7.682	-3.21	3.212
64.9	84.5	99	85.8	85.7	108	93.6	81.5	66.5	81.5	86.1	78.4	68.1	39.5		37.272	46.2	13.9	35.9	21.4	12.2	23.1	7.68	11.8	17.9	17	11.9	11.1	13.9	13		3.091	34.98	0.103	1.227	0.7	-1.22	4.052	9.38	3.183	-1.55	0.924	5.056	32.89
63.2	67.1	81.3	91.1	85.6	84.5	90.3	85.4	61.1	77.3	62.8	91.9	88.6	48.4		12.556	22.3	18	27	29.1	5.76	24.3	12.9	10.8	27.1	19.7	21	10.7	29.8	23.5		24.414	4.496	0.627	0.59	3.09	-2.39	4.363	3.498	0.902	5.355	-0.85	0.083	32.44
49.9	57.3	71.2	97.1	77.2	78.4	96	56.2	58.2	54.7	68.4	80.1	79.8	60.1		37.028	34.8	34.8	23.1	38.9	21.9	31.9	16.6	42.3	17.7	30.9	24.9	31.3	22.9	25.4		7.635	2.817	30.73	0.297	18.85	5.341	2.642	3.991	0.751	9.717	3.723	31.39	1.535
50.2	61.7	50.1	90.5	65.1	52.4	92.6	71.9	62.7	59.4	67.7	72.7	62.5	49.1		33.992	30.6	30	23	27.1	29.2	30.5	20.9	36.6	17.5	32	33.8	20.9	34.4	25.9		1.455	2.58	-1.76	5.049	26.54	1.543	3.59	41.64	3.721	0.817	7.298	27.41	-1.81
64.6	69.7	72.6	90.6	48.3	64.6	73.3	68.9	50.2	55.1	75.7	85.3	66.5	49		39.51	18.7	24.5	37.9	51.4	22.7	37.3	23.2	37	15.6	36	30.4	18.6	20.6	26.1		20.881	1.724	-1.51	-1.72	0.49	6.525	-1.89	1.947	1.932	3.463	3.202	1.519	4.56
49.1	51.4	45.6	106	74	68.7	61.9	70.3	77.8	47.5	73.9	66.2	68.1	51.4		33.741	11.4	21.1	20.2	28.3	20.9	16.7	27	16.2	49.4	31.5	33.5	25.4	14.3	15.1		-0.089	3.582	0.185	-2.14	-2.96	26.58	-2.37	1.373	-0.36	-0.28	1.413	-4.25	7.04
92.5	79.5	78.8	91	88.8	87.5	103	82.9	67.7	72.4	104	92.3	87.2	68.9		19.85	36.7	10.5	12.4	20.1	11.2	18.8	18.9	15.8	18.2	14.2	7.67	10.9	12.3	16.5		26.961	0.683	0.627	1.066	-1.91	-2.47	9.456	4.535	5.39	12.18	12.36	7.711	3.198
75.9	76.5	94.3	108	78.3	76.7	118	82.8	74	81.5	92.3	93.1	74.2	66.6		19.468		15	18.6	27.3	10.3	19.6	11.7	15.6	-10.3	27.3	12.7	13.1	13.8	12.9		30.512	34.35	-0.54	11.5	1.012	-1.32	6.856	3.481	3.116	1.489	-3.35	4.812
87.4	73.9	105	105	89.1	85.6	98.6	79.7	85	90	76.7	92.9	72.1	60.5		21.99		29.1	23.8	23.6	17.1	33.6	14.8	16.5	18.2	15.3	14.3	10.4	11.5	10.3		36.187	6.153	9.582	4.966	3.256	3.034		2.601	5.159	33.46	-0.36	4.151
92.4	80.6	86.3	85.6	80.6	70.9	110	76.5	68.3	78.7		94.2	76			14.161		11.4	16.2		17.3		14.2	16.5	14.8	11.6	14.3	14.5				-0.144	1.371	0.45	9.334	2.288	3.454				3.08	3.255	22.7
Fig. 5F,G: Average fluorescence intensity per brain of GFP+ nuclei
Fig. 5F: PERIOD immunofluorescence
Pdf>acp 1	77.5351		Pdf>per 1	-1.03269		Pdf>tim 1	5.11656
Pdf>acp 2	83.2845		Pdf>per 3	1.01485		Pdf>tim 3	3.75988
Pdf>acp 3	96.3918		Pdf>per 4	-2.5805		Pdf>tim 4	2.92912
Pdf>acp 4	101.184		Pdf>per 5	-1.40338		Pdf>tim 5	4.11675
Pdf>acp 5	89.9801		Pdf>per 6	0.0142667		Pdf>tim 6	3.94638
Pdf>acp 6	95.6232		Pdf>per 7	-2.42512		Pdf>tim 7	6.37906
Pdf>acp 7	124.412		Pdf>per 8	-2.7388		Pdf>tim 8	2.69944
Pdf>acp 8	93.9711		Pdf>per 9	-3.10506		Pdf>tim 9	4.72827
Pdf>acp 9	92.5853		Pdf>per 10	-1.43694		Pdf>tim 10	5.5014
Pdf>acp 11	83.7631		Pdf>per 11	-1.99331		Pdf>tim 11	3.80731
Pdf>acp 12	91.1296		Pdf>per 12	-1.76969		Pdf>tim 12	4.90094
Pdf>acp 13	113.072		Pdf>per 13	-2.8505		Pdf>tim 14	5.45656
Pdf>acp 14	95.3744		Pdf>per 14	-2.11175		Pdf>tim 15	4.38192
Pdf>acp 15	70.6741		Pdf>per 15	-2.7198
			Pdf>per 16	-2.484
Fig. 5G: TIMELESS immunofluorescence
Pdf>acp 1	64.6241		Pdf>per 1	30.8576		Pdf>tim 1	10.6441
Pdf>acp 2	67.6406		Pdf>per 3	25.8529		Pdf>tim 3	6.10925
Pdf>acp 3	75.7068		Pdf>per 4	21.5882		Pdf>tim 4	3.96625
Pdf>acp 4	84.2641		Pdf>per 5	24.1386		Pdf>tim 5	3.51069
Pdf>acp 5	70.1983		Pdf>per 6	31.3573		Pdf>tim 6	4.36081
Pdf>acp 6	76.4245		Pdf>per 7	16.7943		Pdf>tim 7	10.0848
Pdf>acp 7	88.4784		Pdf>per 8	25.0097		Pdf>tim 8	4.423
Pdf>acp 8	74.4301		Pdf>per 9	19.7507		Pdf>tim 9	7.5814
Pdf>acp 9	64.785		Pdf>per 10	21.5544		Pdf>tim 10	4.91727
Pdf>acp 11	64.1348		Pdf>per 11	19.8459		Pdf>tim 11	4.76256
Pdf>acp 12	67.1347		Pdf>per 12	25.1961		Pdf>tim 12	5.53194
Pdf>acp 13	81.9536		Pdf>per 13	22.4078		Pdf>tim 14	6.98281
Pdf>acp 14	70.805		Pdf>per 14	18.8314		Pdf>tim 15	9.85185
Pdf>acp 15	52.354		Pdf>per 15	18.6807
			Pdf>per 16	20.3483

## Sheet: Fig. 5 Pdf-Gal4 IF by type
Fig. 5 Pdf>CRISPR immunofluorescence quantification by cell type
Order of display (sample number):			7, 13, 4, 3, 6, 12, 8, 14, 5, 9, 2, 11, 1, 15												6, 1, 3, 12, 5, 8, 10, 13, 4, 16, 11, 14, 9, 15, 7																7, 1, 15, 14, 9, 12, 10, 3, 11, 6, 8, 5, 4
Fig. 5--figure supplement1A,B: s-LNv Individual nuclei, divided by brain
Fig. 5--figure supplement1A: PERIOD immunofluorescence s-LNv
Pdf>acp 1	Pdf>acp 2	Pdf>acp 3	Pdf>acp 4	Pdf>acp 5	Pdf>acp 6	Pdf>acp 7	Pdf>acp 8	Pdf>acp 9	Pdf>acp 11	Pdf>acp 12	Pdf>acp 13	Pdf>acp 14	Pdf>acp 15		Pdf>per 1	Pdf>per 3	Pdf>per 4	Pdf>per 5	Pdf>per 6	Pdf>per 7	Pdf>per 8	Pdf>per 9	Pdf>per 10	Pdf>per 11	Pdf>per 12	Pdf>per 13	Pdf>per 14	Pdf>per 15	Pdf>per 16		Pdf>tim 1	Pdf>tim 3	Pdf>tim 4	Pdf>tim 5	Pdf>tim 6	Pdf>tim 7	Pdf>tim 8	Pdf>tim 9	Pdf>tim 10	Pdf>tim 11	Pdf>tim 12	Pdf>tim 14	Pdf>tim 15
54.98	80.08	84.37	90.41	68.82	117.8	128.3	89.49	85.53	69	88.87	72.18	70.14	74.39		-3.34	-1.71	-3.6	-4.09	-0.7	-1.15	-6.01	0.136	-3.3	-3.01	-0.39	-1.85	-3.12	-3.6	2.087		4.596	3.062	12	4.995	10.33	15.72	1.263	-3.37	4.12	-0.04	14.6	-1.08	14.68
63.83	92.96	91.05	92.59	91.82	62.6	112.3	94.35	73.2	68.8	86.74	111.9	77.26	66.03		-1.22	-2.3	-5.85	-1.62	-3.34	-2.88	-2.04	-3.2	-2.71	-1.74	-1.21	-3.41	-0.92	-2.44	-3.71		-1.05	1.678	-0.08	-1.19	0.585	28.54	11.14	0.543	4.308	1.753	-0.88	0.192	0.457
68.64	86.12	98.81	78.72	66.65	86.3	114.9	61.44	73.98	66	78.49	104.1	68.81	66.06		-6.13	-5.37	-0.28	-1.69	-3.15	-4.26	0.592	-1.73	-3.03	-1.24	-3.02	-3.92	-2.12	-1.28	-4.07		1.804	1.597	0.402	8.221	1.764	0.075	0.54	1.914	3.406	0.933	10.61	4.551	0.125
66.79	75.62	92.57	64.63	79.49	115.6	110.6	93.91	72.44	68.71	82.9	93.2	91.24	76.93		-5.69	-2.26	-6.05	-2.68	-5.44	-3.15	-3.96	-3.31	-1.7	-2.88	-0.19	-3.66	-2.38	-2.63	-3.26		1.096	1.461	0.99	1.668	1.329	8.887	13.7	14.29	2.622	0.059	1.679	-3.41	15.95
84.04	77.42	83.54	114.4	92.9	94.93	136.2	77.37	96.68	96.22	107.7	114.5	91.4	73.59		-2.8	-2.66	1.034	-4.25	-0.8	-3.46	-3.82	-4.15	0.64	-5.24	0.64	-0.08	-1.81	-2.26	-3.6		3.918	2.039	0.355	4.929	30.15	6.207	3.175	5.627	-2.08	11.27	2.984	14.29	0.575
72.63	72.94	85.44	117.4	79.5	71.2	144	104.2	91.23	73.78	90.3	106	93.44	84.65		2.796	1.695	-3.05	-3.89	-2.93	-2.84	-4.69	-3.29	19.89	-5.77	0.654	-1.08	-3.48	-2.84	-3.15		0.688	1.681	0.627	5.649	9.294	0.457	1.184	16.07	3.274	0.682	11.47	15.22	0.844
76.77	92.77	99.97	113.6	74.41	68.42	126	75.28	101.8	75.99	89.73	128.6	95.47	73.13		-4.97	-2.63	-4.12	-2.41	-0.51	-3.5	-2.89	-3.23	-2.23	-6.63	-3.17	-4.28	-4.29	-3.93	-3.61		7.245	2.075	-0.07	2.156	7.327	4.537	-3.24	3.889	4.956	9.706	4.509	-1.21
83.84	70.59	88.56	123	84.77	81.68	98.13	84.58	126.9	77.39	102.9	109.3	86.76			-3.9		-5.94	-1.53		-3.67	-4.09	-4.61	-3.72	6.862	-2.48	-2.81	-3.21				0.644	2.313	13.1	-0.91	-1.52	12.07	1.194	2.062	4.086	1.159	-0.71	-0.91
Fig. 5--figure supplement1B: TIMELESS immunofluorescence s-LNv
Pdf>acp 1	Pdf>acp 2	Pdf>acp 3	Pdf>acp 4	Pdf>acp 5	Pdf>acp 6	Pdf>acp 7	Pdf>acp 8	Pdf>acp 9	Pdf>acp 11	Pdf>acp 12	Pdf>acp 13	Pdf>acp 14	Pdf>acp 15		Pdf>per 1	Pdf>per 3	Pdf>per 4	Pdf>per 5	Pdf>per 6	Pdf>per 7	Pdf>per 8	Pdf>per 9	Pdf>per 10	Pdf>per 11	Pdf>per 12	Pdf>per 13	Pdf>per 14	Pdf>per 15	Pdf>per 16		Pdf>tim 1	Pdf>tim 3	Pdf>tim 4	Pdf>tim 5	Pdf>tim 6	Pdf>tim 7	Pdf>tim 8	Pdf>tim 9	Pdf>tim 10	Pdf>tim 11	Pdf>tim 12	Pdf>tim 14	Pdf>tim 15
55.74	53	63.41	53.69	48.45	88.32	17.09	63.26	60.14	51.42	49.76	56.89	56.92	50.16		49.37	24.86	26.97	36.93	43.74	15.61	20.82	31.3	24.88	27.11	39.24	29.65	25.87	22.42	40.1		3.066	-1.53	24.47	5.88	15.52	34.97	0.446	-1.73	3.241	1.755	20.92	-10.6	45.13
58.16	67.59	59.44	60.83	54.68	64.74	80.56	71.8	63.44	46.13	58.35	82.94	51.62	51.87		52.15	26.01	30.79	28.18	39.55	21.45	30.49	26.42	27.93	33.84	35.03	36	30.18	24.77	28.75		3.013	0.385	-0.28	1.463	2.096	15.68	6.111	-1.73	5.079	2.402	0.467	-8.4	-3.1
52.45	69.02	67.26	67.66	50.68	59.08	80.56	44.67	61.08	58.05	44.21	71.04	36.65	53.84		39.45	20.13	33.43	24.32	31.43	23.19	30.1	26.66	24.22	25.27	27.64	27.63	24.99	23.76	29.4		1.951	0.106	0.103	11.77	-0.1	2.149	1.044	-0.01	3.183	-3.97	28.4	-0.24	1.236
59.48	62.19	68.86	52.77	48.81	72.26	82.71	84.34	53.07	43.36	59.01	74.28	65.9	48.37		34.67	31.09	21.49	27.67	42.24	23.86	31.87	32.32	28.51	20.38	36.89	30.34	21.35	29.76	23.54		3.091	0.774	0.627	0.874	-3.62	4.649	28.09	30.86	0.902	-0.89	3.101	-6.76	32.44
49.88	57.29	71.23	97.15	77.19	78.4	95.96	56.16	58.21	54.72	68.36	80.14	79.76	60.06		37.03	34.84	34.81	23.11	38.94	21.86	24.26	16.63	42.25	17.69	30.87	24.89	31.35	22.94	25.42		7.635	2.817	0.185	0.297	18.85	5.341	2.642	3.991	-0.36	9.717	3.723	31.39	1.535
50.22	61.7	50.1	90.52	65.12	52.4	92.58	71.86	62.7	59.35	67.72	72.66	62.47	49.07		33.99	30.61	29.99	23.05	27.06	29.23	31.9	20.92	36.6	17.51	32.01	33.81	20.87	34.41	25.92		1.455	2.58	0.627	5.049	26.54	1.543	3.59	41.64	5.39	0.817	7.298	27.41	-1.81
64.58	69.7	72.62	90.61	48.26	64.6	73.28	68.95	50.18	55.05	75.67	85.35	66.52	48.96		39.51	18.69	24.47	37.86	51.39	22.73	30.49	23.23	37.01	15.57	36.02	30.37	18.65	20.56	26.1		20.88	1.724	-0.54	-1.72	0.49	6.525	-1.89	1.947	3.116	3.463	3.202	1.519
49.05	51.43	45.56	105.9	74.04	68.7	61.91	70.33	77.83	47.47	73.89	66.22	68.06			33.74		21.09	20.24		20.93	37.31	26.99	16.15	49.4	31.54	33.46	25.44				-0.14	3.582	9.582	-2.14	-2.96	26.58	-2.37	1.373	5.159	-0.28	1.413	-4.25
Fig. 5--figure supplement1C,D: l-LNv Individual nuclei, divided by brain
Fig. 5--figure supplement1C: PERIOD immunofluorescence l-LNv
Pdf>acp 1	Pdf>acp 2	Pdf>acp 3	Pdf>acp 4	Pdf>acp 5	Pdf>acp 6	Pdf>acp 7	Pdf>acp 8	Pdf>acp 9	Pdf>acp 11	Pdf>acp 12	Pdf>acp 13	Pdf>acp 14	Pdf>acp 15		Pdf>per 1	Pdf>per 3	Pdf>per 4	Pdf>per 5	Pdf>per 6	Pdf>per 7	Pdf>per 8	Pdf>per 9	Pdf>per 10	Pdf>per 11	Pdf>per 12	Pdf>per 13	Pdf>per 14	Pdf>per 15	Pdf>per 16		Pdf>tim 1	Pdf>tim 3	Pdf>tim 4	Pdf>tim 5	Pdf>tim 6	Pdf>tim 7	Pdf>tim 8	Pdf>tim 9	Pdf>tim 10	Pdf>tim 11	Pdf>tim 12	Pdf>tim 14	Pdf>tim 15
76.08	78.92	107.4	75.61	102.3	109.7	123.7	98.87	73.34	88.88	97.41	111.8	89.39	70.23		3.46	-1.2	-1.86	7.118	-4.56	-0.89	-5.9	-1.55	-5.15	-4.42	-3.57	-2.35	-0.37	-3.11	-2.68		4.983	3.375	-0.42	3.14	1.031	11.12	0.572	3.497	2.515	0.294	1.068	26.35	-0.32
74.68	75.42	85.84	82.52	88.58	111.4	105	115.4	97.01	84.93	92.95	99.86	125	72.66		-1.57	-2.35	-3.38	-3.67	0.991	-1.31	-3.95	-1.6	-3.46	0.8	-1.04	-1.99	-0.62	-3.15	0.018		3.071	-0.42	0.516	-0.03	2.348	17.58	0.623	6.294	20.2	1.065	14.39	0.597	3.02
54.39	84.27	110.9	93.62	91.05	110.3	89.54	114.1	88.4	73.39	93.89	123.6	98.31	77.42		22.35	39.13	-2.97	-0.17	-3	-1.97	11.56	-3.23	-2.63	-2.08	0.238	-3.01	-1.8	-3.76	-4.28		0.552	19.11	-2.09	1.023	-1.03	-0.93	1.686	5.95	25.58	-1.5	4.451	-0.86	2.589
56.27	68.56	108.1	92.39	107.3	92.83	126.7	109	80.68	66.13	68.53	112.5	136.1	67.87		-4.67	-1.85	-2.03	0.196	4.18	-5.85	-3.98	-4.56	-2.26	1.666	-2.44	-3.91	-1.96	-0.81	-1.47		13.03	1.854	0.536	-1.08	3.024	-4.24	2.545	5.334	0.243	2.266	1.603	2.371	13.95
85.82	89.3	103.4	98.61	119.7	115.6	128.5	99	138.7	92.98	117.7	122.1	85.82	75.85		-2.74	-3.16	-2.51	-1.48	-1.57	-1.43	-5.32	-3.56	-4.59	-5.35	-3.88	-5.73	-3.8	-5.19	-3.16		1.725	1.472	24.33	0.011	-1.75	-1.55	5.273	3.136	1.182	13.79	12.22	4.029	4.439
91.06	96.2	107.9	128.5	92.71	89.01	157.8	104.2	77.01	102.8	135.5	130.2	121.4	83.13		-5.93	-2.14	-2.15	-3.49	-0.77	-1.75	-4	-4	-4.64	-0.64	-1.52	-2.39	-2.7	-2.25	-1.75		15.02	14.44	-0.81	18.76	1.086	-0.83	3.529	1.066	4.192	2.703	-1.58	1.256	2.396
103.3	104.6	109.9	129.7	109.7	81.47	165.6	86.17	107.2	143.3	124.5	151.1	91.85	87.49		1.336		5.035	1.934	3.331	-3.13	-2.58	-3.9	-1.02	1.135	-2.49	-2.96	-1.39	-0.13	-1.1		11.91	2.694	-2.53	3.538	-0.46	3.384		4.62	3.916	17.86	-2.18	1.272
127.5	86.77	84.56	123.3	89.91		123.5	96.24	97.33	91.89		118.4	103.6	81.36		-3.51		-3.58	-0.74	18.47	2.425		-3.87	-3.12	-3.39	-4.46	-2.19	0.163	-3.42	-3.53		12.63	1.734	0.008	14.99	-0.36	1.044				-1.08	4.176	24.65
Fig. 5--figure supplement1D: TIMELESS immunofluorescence l-LNv
Pdf>acp 1	Pdf>acp 2	Pdf>acp 3	Pdf>acp 4	Pdf>acp 5	Pdf>acp 6	Pdf>acp 7	Pdf>acp 8	Pdf>acp 9	Pdf>acp 11	Pdf>acp 12	Pdf>acp 13	Pdf>acp 14	Pdf>acp 15		Pdf>per 1	Pdf>per 3	Pdf>per 4	Pdf>per 5	Pdf>per 6	Pdf>per 7	Pdf>per 8	Pdf>per 9	Pdf>per 10	Pdf>per 11	Pdf>per 12	Pdf>per 13	Pdf>per 14	Pdf>per 15	Pdf>per 16		Pdf>tim 1	Pdf>tim 3	Pdf>tim 4	Pdf>tim 5	Pdf>tim 6	Pdf>tim 7	Pdf>tim 8	Pdf>tim 9	Pdf>tim 10	Pdf>tim 11	Pdf>tim 12	Pdf>tim 14	Pdf>tim 15
52.51	71.09	86.96	90.03	70.61	84.52	115.7	84.73	58.62	70.86	81.69	93.91	80.52	67.32		31.1	18.96	17.65	20.8	12.57	5.569	10.14	18.3	11.47	11.46	16.19	14.25	12.97	16.19	12.35		6.386	2.996	-0.44	4.227	1.25	33.5	4.838	4.513	3.875	2.403	0.322	40.34	-1.02
65.51	57.02	81.64	72.64	77.19	76.85	101.3	86.02	68.69	58.3	73.99	85.11	98.34	64.6		17.42	14.24	6.851	10.2	33.61	10.48	16	13.09	8.805	13.37	12.64	16.27	18.89	11.95	15.92		2.449	2.278	3.941	1.795	3.274	31.32	3.533	9.38	32.17	6.766	7.682	-3.21	2.758
64.92	84.54	99.03	85.82	85.68	107.9	93.56	81.46	66.47	81.54	86.12	78.41	68.12	56.47		37.27	46.21	13.92	35.85	21.44	12.19	23.08	7.684	11.83	17.89	16.99	11.89	11.05	7.562	9.887		2.537	34.98	0.448	1.227	0.7	-1.22	4.052	9.38	6.792	-1.55	0.924	5.056	3.212
63.22	67.11	81.28	91.08	85.59	84.47	90.33	85.4	61.13	77.33	62.78	91.88	88.56	39.55		12.56	22.32	17.97	27	29.08	5.758	16.67	12.88	10.8	27.08	19.72	21.02	10.74	13.95	13.04		24.41	4.496	-3.17	0.59	3.09	-2.39	4.363	3.498	-1.2	5.355	-0.85	0.083	32.89
92.49	79.49	78.8	90.95	88.84	87.45	103.2	82.88	67.74	72.39	103.6	92.27	87.22	51.41		19.85	11.43	10.46	12.39	28.32	11.25	18.83	18.89	15.84	18.24	14.16	7.666	10.95	14.33	15.09		-0.09	0.683	30.73	1.066	-1.91	-2.47	9.456	4.535	0.751	12.18	12.36	7.711	4.56
75.92	76.55	94.3	108.4	78.33	85.55	118.1	82.84	73.98	81.45	92.27	93.14	74.17	68.88		19.47	36.71	15	18.62	20.12	10.25	19.62	11.67	15.65	-10.3	27.3	12.72	13.12	12.33	16.48		26.96	34.35	-1.76	11.5	1.012	-1.32	6.856	3.481	3.721	1.489	-3.35	4.812	7.04
87.42	73.92	104.5	104.6	89.13	70.86	98.57	79.69	85	90.03	76.74	92.85	72.07	66.61		21.99		29.1	23.77	27.27	17.07	33.58	14.82	16.46	18.22	15.35	14.31	10.42	13.77	12.87		30.51	6.153	-1.51	4.966	3.256	3.034		2.601	1.932	33.46	-0.36	4.151
92.43	80.61	86.32	85.56	80.58		110.3	76.49	68.3	78.69		94.19	75.98	60.49		14.16		11.43	16.24	23.62	17.3		14.2	16.47	14.77	11.56	14.28	14.48	11.52	10.35		36.19	1.371	0.45	9.334	2.288	3.454				3.08	3.255	22.7

## Sheet: Fig. 6 Mai-Gal4,pdf-Gal80
Mai-Gal4 with a Pdf-Gal80 driving UAS-cas9 and UAS-acp, UAS-per, or UAS-tim gRNAs					Filename	Genotype	Period (chi2)**	Rhythm Strength (chi2)	Rhythm Strength (chi2) w/ neg values normalized to 0	Manually Scored Rhythmicity	Lomb Scargle Peak Height
age: 7-11 days old					maipdfg801CtM005C14	mai/pdf>acp	23.8	76.39	76.39	yes	330.37
sex: male					maipdfg801CtM005C15	mai/pdf>acp	n/a	-4.91	0	no	118.81
7 days of DD data					maipdfg801CtM005C16	mai/pdf>acp	23.8	170.66	170.66	yes	753
	maigal4/pdfgal80>acp	maigal4/pdfgal80>per	maigal4/pdfgal80>tim		maipdfg801CtM005C17	mai/pdf>acp	n/a	31.62	31.62	no	134.28
n	56	62	56		maipdfg801CtM005C19	mai/pdf>acp	22.8	132.2	132.2	yes	584.08
avg. period	23.64	23.2824	23.9674		maipdfg801CtM005C20	mai/pdf>acp	24	68.3	68.3	yes	403.69
avg. rhythm strength (chi2 peak height)	99.0785	89.3691	66.643		maipdfg801CtM005C21	mai/pdf>acp	23.8	106.94	106.94	yes	406.91
rhythmic	0.75	0.66129	0.5		pdfcry1CtM002C01	mai/pdf>acp	24	166.96	166.96	yes	598.36
weakly	0.142857	0.16129	0.321429		pdfcry1CtM002C02	mai/pdf>acp	24	25.31	25.31	weakly	211.11
arrhythmic	0.107143	0.177419	0.178571		pdfcry1CtM002C03	mai/pdf>acp	23.6	140.88	140.88	yes	602.84
lomb scargle peak height >150*	0.9286	0.9355	0.8929		pdfcry1CtM002C04	mai/pdf>acp	23.8	163.98	163.98	yes	546.97
					pdfcry1CtM002C05	mai/pdf>acp	23.8	263.24	263.24	yes	923.61
*our threshold for "rhythmic" animals					pdfcry1CtM002C06	mai/pdf>acp	22.8	93.71	93.71	yes	660.44
					pdfcry1CtM002C07	mai/pdf>acp	24	125.45	125.45	yes	484.83
**n/a is used for arrhythmic flies in place of a period value					pdfcry1CtM002C09	mai/pdf>acp	23.6	71.83	71.83	yes	311.21
					pdfcry1CtM002C10	mai/pdf>acp	24	145.69	145.69	yes	567.98
					pdfcry1CtM002C11	mai/pdf>acp	24	133.8	133.8	yes	497.79
					pdfcry1CtM002C12	mai/pdf>acp	24.4	132.58	132.58	yes	707.71
					pdfcry1CtM002C13	mai/pdf>acp	24.8	63.47	63.47	yes	371.51
					pdfcry1CtM006C01	mai/pdf>acp	23.6	125.41	125.41	yes	554.73
					pdfcry1CtM006C02	mai/pdf>acp	22.8	104.48	104.48	yes	516.01
					pdfcry1CtM006C03	mai/pdf>acp	24	213.31	213.31	yes	442.47
					pdfcry1CtM006C04	mai/pdf>acp	n/a	6.38	6.38	no	190.91
					pdfcry1CtM006C05	mai/pdf>acp	24	101.78	101.78	yes	474.59
					pdfcry1CtM006C06	mai/pdf>acp	24	50.18	50.18	weakly	325.33
					pdfcry1CtM006C07	mai/pdf>acp	22.8	85.61	85.61	weakly	337.44
					pdfcry1CtM006C08	mai/pdf>acp	22.6	21.3	21.3	weakly	150.92
					pdfcry1CtM006C09	mai/pdf>acp	24.2	35.93	35.93	yes	325.37
					pdfcry1CtM006C10	mai/pdf>acp	23.6	112.92	112.92	yes	444.43
					pdfcry1CtM006C11	mai/pdf>acp	23.8	129.96	129.96	yes	619.85
					pdfcry1CtM006C12	mai/pdf>acp	22.8	14.32	14.32	weakly	232.52
					pdfcry1CtM006C13	mai/pdf>acp	23.6	72.1	72.1	yes	434.98
					pdfcry1CtM007C01	mai/pdf>acp	n/a	17.14	17.14	no	256.88
					pdfcry1CtM007C02	mai/pdf>acp	23.6	77.75	77.75	yes	321.2
					pdfcry1CtM007C03	mai/pdf>acp	21.8	5.1	5.1	weakly	215.14
					pdfcry1CtM007C04	mai/pdf>acp	23.6	153.23	153.23	yes	784.8
					pdfcry1CtM007C05	mai/pdf>acp	23.2	143.11	143.11	yes	564.94
					pdfcry1CtM007C06	mai/pdf>acp	24.6	65.93	65.93	yes	288.52
					pdfcry1CtM007C07	mai/pdf>acp	24.2	104.21	104.21	yes	428.14
					pdfcry1CtM007C08	mai/pdf>acp	23.6	197.65	197.65	yes	594.33
					pdfcry1CtM007C09	mai/pdf>acp	23.6	144.2	144.2	yes	569.51
					pdfcry1CtM007C10	mai/pdf>acp	23.8	65.92	65.92	yes	296.51
					pdfcry1CtM007C11	mai/pdf>acp	22.8	167.14	167.14	yes	840.87
					pdfcry1CtM007C12	mai/pdf>acp	23.6	171.09	171.09	yes	566.21
					maipdfcryCtM002C01	mai/pdf>acp	26	27.28	27.28	weakly	192.4
					maipdfcryCtM002C02	mai/pdf>acp	22.4	48.08	48.08	yes	221.53
					maipdfcryCtM002C03	mai/pdf>acp	23.2	124.64	124.64	yes	643.34
					maipdfcryCtM002C04	mai/pdf>acp	23.8	89.03	89.03	yes	311.44
					maipdfcryCtM002C05	mai/pdf>acp	24	98.82	98.82	yes	522.86
					maipdfcryCtM002C06	mai/pdf>acp	22.8	68.09	68.09	yes	398.28
					maipdfcryCtM002C07	mai/pdf>acp	22.8	48.71	48.71	yes	246.29
					maipdfcryCtM002C08	mai/pdf>acp	23.6	221.86	221.86	yes	889.97
					maipdfcryCtM002C09	mai/pdf>acp	24	197.93	197.93	yes	528.36
					maipdfcryCtM006C17	mai/pdf>acp	n/a	12.62	12.62	no	80.37
					maipdfcryCtM006C18	mai/pdf>acp	24.2	11.79	11.79	weakly	204.68
					maipdfcryCtM006C19	mai/pdf>acp	n/a	1.31	1.31	no	144.96
					maipdfg801CtM005C01	mai/pdf>per	22.8	96.33	96.33	yes	500.37
					maipdfg801CtM005C02	mai/pdf>per	24	142.72	142.72	yes	947
					maipdfg801CtM005C03	mai/pdf>per	24	115.01	115.01	yes	487.8
					maipdfg801CtM005C04	mai/pdf>per	n/a	28.55	28.55	no	133.06
					maipdfg801CtM005C05	mai/pdf>per	n/a	7.9	7.9	no	85.83
					maipdfg801CtM005C06	mai/pdf>per	23.4	81.27	81.27	yes	468.87
					maipdfg801CtM005C07	mai/pdf>per	22.8	189.61	189.61	yes	948.06
					maipdfg801CtM005C08	mai/pdf>per	23.8	94.87	94.87	yes	623.57
					maipdfg801CtM005C09	mai/pdf>per	22.8	41.02	41.02	weakly	434.81
					maipdfg801CtM005C10	mai/pdf>per	23.4	104.35	104.35	yes	652.37
					maipdfg801CtM005C11	mai/pdf>per	24.4	158.61	158.61	yes	806.69
					maipdfg801CtM005C12	mai/pdf>per	23.6	62.83	62.83	yes	399.15
					maipdfg801CtM005C13	mai/pdf>per	22.8	176.85	176.85	yes	899.82
					pdfcry1CtM002C14	mai/pdf>per	23.4	158.11	158.11	yes	1095.22
					pdfcry1CtM002C15	mai/pdf>per	23.8	59.16	59.16	yes	373.57
					pdfcry1CtM002C16	mai/pdf>per	23.4	119.58	119.58	yes	749.26
					pdfcry1CtM002C17	mai/pdf>per	23.6	142.18	142.18	yes	820.14
					pdfcry1CtM002C18	mai/pdf>per	24	122.24	122.24	yes	490.65
					pdfcry1CtM002C19	mai/pdf>per	23.8	70.19	70.19	yes	389.09
					pdfcry1CtM002C20	mai/pdf>per	23.8	84.17	84.17	yes	530.25
					pdfcry1CtM002C21	mai/pdf>per	22.8	39.64	39.64	weakly	321
					pdfcry1CtM002C22	mai/pdf>per	23.8	178.4	178.4	yes	791.85
					pdfcry1CtM002C23	mai/pdf>per	23.8	193.6	193.6	yes	984.37
					pdfcry1CtM006C14	mai/pdf>per	22.8	19.06	19.06	weakly	215.02
					pdfcry1CtM006C15	mai/pdf>per	23.8	76.04	76.04	yes	387.15
					pdfcry1CtM006C16	mai/pdf>per	23.8	34.72	34.72	weakly	258.28
					pdfcry1CtM006C17	mai/pdf>per	22.8	56.12	56.12	yes	388.96
					pdfcry1CtM006C18	mai/pdf>per	23.8	57.67	57.67	yes	298.04
					pdfcry1CtM006C19	mai/pdf>per	n/a	23.9	23.9	no	256.41
					pdfcry1CtM006C20	mai/pdf>per	23.6	129.09	129.09	yes	635.36
					pdfcry1CtM006C21	mai/pdf>per	23.4	45.39	45.39	yes	173.6
					pdfcry1CtM006C22	mai/pdf>per	n/a	48.94	48.94	no	377.63
					pdfcry1CtM007C13	mai/pdf>per	23.6	50.51	50.51	weakly	392.14
					pdfcry1CtM007C14	mai/pdf>per	23.4	95.27	95.27	yes	518.51
					pdfcry1CtM007C15	mai/pdf>per	22.8	11.46	11.46	weakly	403.01
					pdfcry1CtM007C16	mai/pdf>per	23.2	31.47	31.47	weakly	208.52
					pdfcry1CtM007C17	mai/pdf>per	n/a	-2.5	0	no	130.48
					pdfcry1CtM007C18	mai/pdf>per	12	46.82	46.82	yes	287.66
					pdfcry1CtM007C19	mai/pdf>per	23.4	90.91	90.91	yes	509.28
					pdfcry1CtM007C20	mai/pdf>per	23.4	132.55	132.55	yes	702.47
					pdfcry1CtM007C21	mai/pdf>per	22.8	146.28	146.28	yes	765.42
					pdfcry1CtM007C22	mai/pdf>per	n/a	53.12	53.12	no	341.21
					pdfcry1CtM007C23	mai/pdf>per	22.8	51.13	51.13	weakly	476.83
					maipdfcryCtM002C21	mai/pdf>per	23.8	65.36	65.36	yes	397.83
					maipdfcryCtM002C22	mai/pdf>per	24.4	-7.78	0	yes	157.45
					maipdfcryCtM002C23	mai/pdf>per	n/a	110.49	110.49	no	580.87
					maipdfcryCtM002C24	mai/pdf>per	23.6	111.32	111.32	yes	462.7
					maipdfcryCtM002C25	mai/pdf>per	24	68.39	68.39	yes	494.65
					maipdfcryCtM002C26	mai/pdf>per	24.4	97.9	97.9	yes	499.57
					maipdfcryCtM002C27	mai/pdf>per	23.6	33.38	33.38	yes	181.92
					maipdfcryCtM002C28	mai/pdf>per	23.6	54.14	54.14	weakly	217.64
					maipdfcryCtM002C29	mai/pdf>per	23.8	101.75	101.75	yes	476.7
					maipdfcryCtM002C30	mai/pdf>per	23.8	27.75	27.75	weakly	164.99
					maipdfcryCtM002C31	mai/pdf>per	23.6	120.69	120.69	yes	527.71
					maipdfcryCtM002C32	mai/pdf>per	22.8	185.11	185.11	yes	972.5
					maipdfcryCtM006C26	mai/pdf>per	n/a	-8.16	0	no	162.6
					maipdfcryCtM006C27	mai/pdf>per	23.6	89.09	89.09	yes	299.56
					maipdfcryCtM006C28	mai/pdf>per	23.6	192.99	192.99	yes	679.74
					maipdfcryCtM006C29	mai/pdf>per	n/a	18.39	18.39	no	136.23
					maipdfcryCtM006C30	mai/pdf>per	23.4	192.66	192.66	yes	710.79
					maipdfcryCtM006C31	mai/pdf>per	n/a	-1.19	0	no	176.07
					maipdfcryCtM006C32	mai/pdf>per	n/a	46.36	46.36	no	302.65
					maipdfg801CtM005C22	mai/pdf>tim	23.8	66.78	66.78	yes	341.28
					maipdfg801CtM005C23	mai/pdf>tim	22.8	109.13	109.13	yes	441.98
					maipdfg801CtM005C24	mai/pdf>tim	23.8	106.92	106.92	yes	531.42
					maipdfg801CtM005C25	mai/pdf>tim	25.1	40.57	40.57	weakly	192.04
					maipdfg801CtM005C26	mai/pdf>tim	24.2	121.3	121.3	yes	451.04
					maipdfg801CtM005C27	mai/pdf>tim	24.4	97.18	97.18	yes	454.53
					maipdfg801CtM005C28	mai/pdf>tim	24	39.02	39.02	weakly	246.41
					maipdfg801CtM005C29	mai/pdf>tim	24	179.45	179.45	yes	1002.76
					maipdfg801CtM005C30	mai/pdf>tim	25.2	111.13	111.13	yes	611.74
					maipdfg801CtM005C31	mai/pdf>tim	24.4	57.34	57.34	weakly	295.34
					maipdfg801CtM005C32	mai/pdf>tim	n/a	19.45	19.45	no	125.96
					pdfcry1CtM002C24	mai/pdf>tim	22.8	114.4	114.4	weakly	447.18
					pdfcry1CtM002C25	mai/pdf>tim	n/a	9.95	9.95	no	207.16
					pdfcry1CtM002C26	mai/pdf>tim	24.2	97.3	97.3	yes	483.97
					pdfcry1CtM002C27	mai/pdf>tim	24.2	55.46	55.46	yes	375.51
					pdfcry1CtM002C28	mai/pdf>tim	22.8	159.56	159.56	yes	906
					pdfcry1CtM002C29	mai/pdf>tim	23.6	91.37	91.37	yes	672.34
					pdfcry1CtM002C30	mai/pdf>tim	23.6	172.57	172.57	yes	756.72
					pdfcry1CtM002C31	mai/pdf>tim	24.2	51.76	51.76	weakly	426.77
					pdfcry1CtM002C32	mai/pdf>tim	23.8	37.59	37.59	yes	306.23
					pdfcry1CtM006C23	mai/pdf>tim	24	60.98	60.98	weakly	244.83
					pdfcry1CtM006C24	mai/pdf>tim	23.8	86.75	86.75	yes	581.63
					pdfcry1CtM006C25	mai/pdf>tim	n/a	7.61	7.61	no	188.97
					pdfcry1CtM006C26	mai/pdf>tim	n/a	19.98	19.98	no	182.97
					pdfcry1CtM006C27	mai/pdf>tim	24.8	25.14	25.14	yes	381.08
					pdfcry1CtM006C28	mai/pdf>tim	23.8	214.12	214.12	yes	912.78
					pdfcry1CtM006C29	mai/pdf>tim	23.2	54.32	54.32	weakly	418.8
					pdfcry1CtM006C30	mai/pdf>tim	23.6	6.49	6.49	weakly	199.06
					pdfcry1CtM006C31	mai/pdf>tim	23.4	40.21	40.21	yes	313.32
					pdfcry1CtM006C32	mai/pdf>tim	24.2	74.39	74.39	yes	326.14
					pdfcry1CtM007C24	mai/pdf>tim	22.4	50.65	50.65	weakly	602
					pdfcry1CtM007C25	mai/pdf>tim	24	61.59	61.59	yes	446.97
					pdfcry1CtM007C26	mai/pdf>tim	n/a	13.61	13.61	no	281.19
					pdfcry1CtM007C27	mai/pdf>tim	n/a	68.74	68.74	no	238.83
					pdfcry1CtM007C28	mai/pdf>tim	24.6	172.73	172.73	yes	579.75
					pdfcry1CtM007C29	mai/pdf>tim	24	44.43	44.43	yes	316.53
					pdfcry1CtM007C30	mai/pdf>tim	25.2	18.47	18.47	weakly	192.44
					pdfcry1CtM007C31	mai/pdf>tim	23.8	21.32	21.32	weakly	290.99
					pdfcry1CtM007C32	mai/pdf>tim	25	16.79	16.79	weakly	316.63
					maipdfcryCtM006C20	mai/pdf>tim	n/a	-3.71	0	no	130.13
					maipdfcryCtM006C21	mai/pdf>tim	22.4	27.75	27.75	weakly	223.8
					maipdfcryCtM006C22	mai/pdf>tim	23.8	118.25	118.25	yes	451.28
					maipdfcryCtM006C23	mai/pdf>tim	23.6	69.17	69.17	yes	334.34
					maipdfcryCtM006C24	mai/pdf>tim	23.4	81.72	81.72	weakly	504.3
					maipdfcryCtM006C25	mai/pdf>tim	23.6	186.58	186.58	yes	622.08
					maipdfcryCtM002C10	mai/pdf>tim	24.4	33.02	33.02	yes	266.85
					maipdfcryCtM002C11	mai/pdf>tim	24.6	17.01	17.01	yes	233.18
					maipdfcryCtM002C12	mai/pdf>tim	22.6	4.41	4.41	weakly	108.91
					maipdfcryCtM002C13	mai/pdf>tim	24.4	41.03	41.03	weakly	200.96
					maipdfcryCtM002C14	mai/pdf>tim	24.2	76.68	76.68	weakly	321.54
					maipdfcryCtM002C15	mai/pdf>tim	24.6	35.99	35.99	yes	202.78
					maipdfcryCtM002C16	mai/pdf>tim	24.4	12.6	12.6	yes	130.19
					maipdfcryCtM002C17	mai/pdf>tim	n/a	-7.54	0	no	72.16
					maipdfcryCtM002C18	mai/pdf>tim	n/a	23.59	23.59	no	151.15
					maipdfcryCtM002C19	mai/pdf>tim	25.8	16.2	16.2	weakly	149.22
					maipdfcryCtM002C20	mai/pdf>tim	n/a	58.17	58.17	no	255.04
	Morning/Evening Peak Analysis DD Day 2
numbers heading columns = channel # (1 fly)
numbers beside times = # of beam breaks summed into that hour
						Acp
		ZT time	CT time	1	2	3	4	5	6	7	8	9	10	11	12	13	14	15	16	17	18	19	20	21	22	23	24	25	26	27	28	29	30	31	32	33	34	35	36	37	38	39	40	41	42	43	44	45	46
	DD-d2	0	09:00:00	46	57	78	69	0	55	43	108	45	21	81	26	2	60	59	54	48	25	17	53	61	19	19	40	36	67	45	57	50	34	32	58	52	32	82	92	48	88	23	46	59	30	39	67	43	80
	DD-d2	1	10:00:00	61	35	53	69	0	62	28	73	68	31	25	8	48	33	65	57	68	148	50	48	14	29	9	15	41	25	75	34	46	39	55	34	89	64	51	90	42	61	58	47	36	32	55	41	64	42
	DD-d2	2	11:00:00	59	98	42	62	0	58	46	75	66	14	38	23	5	49	62	28	44	145	32	76	81	89	6	34	57	53	74	51	50	15	13	62	22	40	57	33	28	43	34	32	50	52	45	24	46	5
	DD-d2	3	12:00:00	49	20	70	52	0	11	26	82	81	14	57	26	19	27	35	43	20	90	38	20	41	14	11	48	36	109	41	40	53	12	14	48	56	46	63	21	80	30	24	29	33	17	2	13	33	51
	DD-d2	4	13:00:00	49	27	53	54	0	41	30	77	47	6	18	40	17	24	47	29	43	24	37	49	45	37	13	30	37	51	87	22	30	21	24	4	43	67	78	7	30	87	37	84	87	35	67	56	29	90
	DD-d2	5	14:00:00	33	9	64	75	0	27	52	79	44	32	71	7	50	68	36	51	106	66	55	22	33	8	31	40	36	55	90	16	43	25	6	32	105	46	57	48	38	55	21	75	25	29	21	34	26	20
	DD-d2	6	15:00:00	81	48	61	76	0	77	22	64	65	19	71	6	66	81	36	36	58	56	39	89	92	51	33	57	36	35	105	53	61	39	17	58	41	49	67	57	23	54	42	67	76	64	38	35	72	45
	DD-d2	7	16:00:00	56	65	74	55	0	66	28	79	34	21	53	20	43	37	41	35	76	82	79	44	98	180	13	39	33	59	113	38	44	8	71	54	54	50	65	86	85	63	58	58	51	38	49	61	45	10
	DD-d2	8	17:00:00	76	45	60	30	0	16	46	124	86	15	92	31	100	39	58	83	60	62	34	64	30	205	37	60	33	60	70	60	58	16	31	41	70	40	75	80	54	65	84	102	73	41	100	55	78	42
	DD-d2	9	18:00:00	58	54	79	46	0	62	23	94	97	44	48	64	61	29	73	46	51	106	78	12	100	155	14	61	35	61	73	70	65	24	67	34	49	46	115	61	107	45	43	141	60	54	79	110	64	56
	DD-d2	10	19:00:00	82	35	61	57	0	77	28	103	52	16	46	70	146	61	70	40	88	116	88	86	32	144	36	48	59	62	84	71	55	22	55	75	77	51	75	75	68	111	55	82	94	27	86	27	66	56
	DD-d2	11	20:00:00	69	23	87	56	0	131	30	140	50	4	103	52	98	67	77	39	62	192	98	26	110	119	27	74	41	75	122	68	64	38	55	110	76	47	95	80	41	112	57	130	93	67	91	77	105	82
	DD-d2	12	21:00:00	69	17	87	54	0	109	45	147	83	5	6	35	107	8	67	89	78	113	63	23	35	54	30	177	38	74	87	72	62	65	72	129	83	17	79	71	39	46	10	123	176	0	8	28	75	23
	DD-d2	13	22:00:00	65	24	55	46	0	6	21	51	79	36	0	23	45	0	38	47	46	26	85	3	8	0	16	35	29	23	120	54	47	7	2	104	126	18	51	0	30	0	2	96	89	5	0	2	34	0
	DD-d2	14	23:00:00	15	2	59	30	0	2	2	24	28	2	8	0	4	36	10	50	33	0	9	0	0	0	3	10	34	5	115	37	49	3	0	74	45	0	64	50	22	3	0	123	13	0	10	3	27	3
	DD-d2	15	00:00:00	16	2	68	54	0	3	20	49	7	0	2	0	1	0	0	44	29	3	0	0	26	0	8	62	10	9	78	43	34	0	0	25	54	2	31	15	38	9	0	24	11	8	12	0	17	3
	DD-d2	16	01:00:00	79	0	59	46	0	19	0	27	21	5	0	0	7	11	4	17	58	32	0	0	0	5	1	21	34	5	0	46	7	9	0	25	4	44	44	33	8	7	0	0	0	7	43	28	25	3
	DD-d2	17	02:00:00	49	11	42	65	0	2	11	35	0	10	0	0	3	7	8	0	0	5	36	0	46	12	2	34	25	27	69	36	35	3	8	31	65	0	62	30	0	9	1	0	7	22	10	4	5	0
	DD-d2	18	03:00:00	1	0	53	51	0	16	4	41	14	12	3	0	3	17	8	0	40	62	11	5	38	14	0	20	8	38	68	36	70	2	2	32	11	37	12	14	9	21	11	73	7	18	7	41	43	11
	DD-d2	19	04:00:00	44	52	26	20	0	51	0	72	13	9	0	0	2	28	24	20	0	37	10	7	15	0	17	4	44	16	18	28	47	12	7	0	3	0	23	47	0	49	0	3	3	10	3	15	5	0
	DD-d2	20	05:00:00	10	14	30	48	0	0	40	39	14	17	2	0	10	26	21	0	37	6	22	0	18	121	7	48	8	0	84	32	32	9	4	2	54	7	29	51	35	28	42	98	74	31	11	37	56	14
	DD-d2	21	06:00:00	87	20	64	38	0	33	8	86	44	6	79	28	18	0	6	0	49	63	29	18	6	186	4	28	75	41	34	64	38	4	3	30	34	30	67	87	23	17	23	4	37	67	20	41	20	15
	DD-d2	22	07:00:00	64	30	52	45	0	35	15	104	56	19	5	13	28	9	12	0	43	81	21	2	39	145	11	13	37	54	72	16	37	8	26	26	45	29	110	25	21	86	64	30	50	52	31	19	49	97
	DD-d2	23	08:00:00	60	32	41	57	0	42	38	127	25	42	34	48	38	73	37	0	40	68	60	154	72	10	12	55	36	27	60	40	69	33	59	8	84	47	89	44	47	92	72	58	53	47	57	39	35	25
	DD-d3	0	09:00:00	27	25	73	68	0	64	61	143	94	4	62	14	7	32	40	0	62	54	34	64	16	17	8	28	40	36	73	38	42	9	22	43	15	51	74	57	30	64	46	59	56	63	28	22	63	42
				1	2	3	4	5	6	7	8	9	10	11	12	13	14	15	16	17	18	19	20	21	22	23	24	25	26	27	28	29	30	31	32	33	34	35	36	37	38	39	40	41	42	43	44	45	46
			morning 3/6	1.03425	1.00578	1.16084	1.23188		1.25333	1.40741	1.30998	1.42276	1.34021	1.10989	1.45631	1.41748	1.35714	1.27143	0	1.25541	1.31392	1.30682	1.79592	1.53012	0.718163	1.05085	1.09091	0.941667	1.34483	1.20235	0.862385	1.11698	1.33333	1.7686	1.41284	1.22553	1.54878	1.39286	0.810289	1.25641	1.44048	1.47368	1.16667	1.16484	1.2	1.54667	0.924855	1.28947	1.69948
			evening 3/6	1.07317	0.627615	1.04911	1.12081		1.37527	1.03	1.13537	0.920398	0.47619	0.890805	1.15441	1.26486	1.12863	1.10881	1.01205	1.0988	1.25484	1.13182	1.05882	0.874074	0.73979	1.18471	1.30283	1.15481	1.07928	1.0674	1.11346	1.04023	1.44509	1.03704	1.41761	1.15403	0.916335	0.988095	0.997792	0.751269	1.21719	0.794788	1.05346	1.32724	0.828194	0.895884	0.73743	1.13626	1.19703
					acp	per	tim
				morning 3/6	1.2051	1.24988	1.19802
				evening 3/6	1.06131	0.920156	0.972857
[truncated: 134 more columns]

[truncated: 1 more sheets: Fig. 6 MaiG4-PdfG80 IF]
